# Supplementary material for: Systematic Discovery of FBXW7-Binding Phosphodegrons Highlights Mitogen-Activated Protein Kinases as Important Regulators of Intracellular Protein Levels
Source: Int J Mol Sci. 2022 Mar 19;23(6):3320. doi: 10.3390/ijms23063320 (PMC8955265; doi:10.3390/ijms23063320)
Supplement: Supplementary file 1 [file ijms-23-03320-s001.zip]

Archive with 3 entries (3 files):
- Supplementary Table S1.xls
- Supplementary Table S2.xls
- Supplementary Table S3.xls
