# Supplementary material for: Systematic Discovery of FBXW7-Binding Phosphodegrons Highlights Mitogen-Activated Protein Kinases as Important Regulators of Intracellular Protein Levels
Source: Int J Mol Sci. 2022 Mar 19;23(6):3320. doi: 10.3390/ijms23063320 (PMC8955265; doi:10.3390/ijms23063320)
Supplement: Supplementary file 1 [file ijms-23-03320-s001.zip › Supplementary Table S1.xls]

## Sheet: Sheet 1
Protein name	Sequence	Cycle	Outcome	Localization
AKAP11-1st	DRNVIPDTPPSTPLVPSR	1	Positive	Cytoskeleton, Cytosol
CDT1	RPALPATPPATPPAASP	1	Positive	Nucleus
KAT6B	FKLNLYTPPETPMEPDE	1	Positive	Nucleus
KLF4	THGMMLTPPSSPLELM	1	Positive	Nucleus
SMTL2	KHSNSPPLVTPPQSPVSPQPPA	1	Positive	Cytoskeleton
ARID4B	SNSVLNTPPTTPESPSS	2	Positive	Nucleus
EIF4G3	PSFPPTPPTPPASPPHTPV	2	Positive	Cytosol	Cycle	Total	Positives	Negatives
ETV5	PSGFKPLTPPTTPLSPT	2	Positive	Nucleus	1	22	5	17
JAZF1	GSLTPPVTPPI	2	Positive	Nucleus	2	21	5	16
ZMIZ1	SPVPGNPTPPMTPGSSIPPY	2	Positive	Nucleus	3	6	4	2
CCAR2	LGPPPGLLTPPVATELSQN	3	Positive	Nucleus, Cytoskeleton, Cytosol	4	6	5	1
Myozenin2	QQAPLTPPNTPDPRSPPNPDNIA	3	Positive	Cytoskeleton
SP5	AHELPLTPPADPSYPY	3	Positive	Nucleus
KMT2D-3rd	DLLAALPTPPHNQTEDV	3	Positive	Nucleus
CAMTA2	APPIPSPPPSPPPSPAPLEP	4	Positive	Nucleus
KMT2E	NYGARPPPTPPASPPPSV	4	Positive	Nucleus, Cytoskeleton, Cytosol
MAP2	TANLPPSPPPSPASEQT	4	Positive	Cytoskeleton
PRR36	PPLQVPPSPPASPPMSPS	4	Positive	Unknown
KMT2D-4th	NNLSNPPTPPSSLPPTPPPSVQQKM	4	Positive*	Nucleus
AAKG2	FSYQESPPRSPRRMSFSG	1	Negative
AKAP11-2nd	AKEFAPATPPSTPHNSSV	1	Negative
CHD4	KMSQPGSPSPKTPTPSTPGDTQ	1	Negative
FAAP20	GGHLESPARSLPQRP	1	Negative
FRY	GEGDRGVSPPPSPFFSAI	1	Negative
GLIS3	MVQRLGLISPPASQVSTA	1	Negative
HNF4	GQAATPETPQPSPPGGSGS	1	Negative
KSR2-a	AVRTPPRTPNIV	1	Negative
KSR2-b	TTVTPPGTPPMR	1	Negative
MAP3K10	GSDGASPPASPSIIPR	1	Negative
NHSL1	SRNHSPSPPVTPTGAA	1	Negative
PBRM1	ELDLMPYTPPQSTPKSA	1	Negative
RCAN1	KQFLISPPASPPVGWKQV	1	Negative
SH3RF1	STKRKPRVSPPASPTLEVE	1	Negative
SOS2	TCPNSPSTPPSTPSPRV	1	Negative
Tau	AVVRTPPKSPSSAK	1	Negative
TBC1D4	SPGDSPPGTPPASPPSSAWQ	1	Negative
AAK1	QGQKVGSLTPPSSPKTQRA	2	Negative
ARHGAP17	EQPSHTPPQTPTPPSTPPLGKQ	2	Negative
Bcl2L12	GEAAGSPVPTPPRSPAQEE	2	Negative
BSN	VKRTLPSPPPEEAHLP	2	Negative
CEP164	VAVSPTPPVSPEVRST	2	Negative
CREB5	QGYLSPESSPPASPVPACS	2	Negative
CUX2	TEPRSSPSPPPSPTEPE	2	Negative
DOCK5	SPFHGSSPPQSTPLSPPPLTPK	2	Negative
JIP1	KTGEQTPPHEHICLRDELP	2	Negative
KMT2D-a	LGPVHPTPPPSSPQEP	2	Negative
KMT2D-b	PPEESPLSPPPEASRLS	2	Negative
PDE4A	AIRQSPSPPPEESRG	2	Negative
PKMYT1	PLGPPATPPGSPPCSLL	2	Negative
RAPTOR	IHQAGGSPPASSTSSS	2	Negative
SETD1B	PRPPRPPSPPPEPETTD	2	Negative
ZMYND1 or 8	PSTTVGSHSPPETPVLTR	2	Negative
CHD7	SDLDKTPPPSPPPEED	3	Negative
PCARE	SAVQTPPSPPVSPRVLS	3	Negative
PP1R37	ASPTPPSPPPPPSPPASPSLPP	4	Negative
Protein name	Sequence	PMID	Kinase	Localization
PGC1A	SGTAGLTPPTTPPHK	18198341	p38, GSK3B	Nucleus
NOTCH1	EHPFLTPSPESPDQWSS	17646408	CDK8	Nucleus
SOX9	GQSQGPPTPPTTPKTDV	27625374, 27566146	GSK3B	Nucleus
KLF2-a	PPPPDTPPLSPDGPAR	23507969	GSK3B	Nucleus
KLF2-b	AARGLLTPPASPLELLEA	23507969	GSK3B	Nucleus
MclI	STDGSLPSTPPPAEEE	21368833	GSK3B	Cytosol
KLF7	AVTSLTPPSSPELSRH	30838725	GSK3B	Nucleus
Myc	KKFELLPTPPLSPSRRSG	15150404, 15103331	Erk1/2, GSK3B	Nucleus
Jun	EMPGETPPLSPIDMES	16023596	GSK3B	Nucleus
CEBP1A	QPGHPTPPPTPVPSP	20534483	not identified	Nucleus
CycEco	PLPSGLLTPPQSPKKQS	-	-	Optimized for maximum degradation
