# Supplementary material for: Systematic Discovery of FBXW7-Binding Phosphodegrons Highlights Mitogen-Activated Protein Kinases as Important Regulators of Intracellular Protein Levels
Source: Int J Mol Sci. 2022 Mar 19;23(6):3320. doi: 10.3390/ijms23063320 (PMC8955265; doi:10.3390/ijms23063320)
Supplement: Supplementary file 1 [file ijms-23-03320-s001.zip › Supplementary Table S2.xls]

## Sheet: Optimal
UniProtAcc	ProteinName	GeneName	Hit	PrimingKinaseCompatibility (P+4)	PhosSitePlus (P0/P+4)	PubMed	SeqStart	SeqStop	IUPred
Q8N0Z2	Actin-binding Rho-activating protein	ABRA	spqapKPITPPTShqkaq	[ST]..[RK](CDK)	0/0		64	71	0.907
Q9P2G1	Ankyrin repeat and IBR domain-containing protein 1	ANKIB1	qrsgvQMPTPPPSgynaw		3/0		287	294	0.603
Q9Y2T1	Axin-2	AXIN2	qdpamPPLTPPNTlaqle		0/0		686	693	0.618
Q9NR09	Baculoviral IAP repeat-containing protein 6	BIRC6	pkttpLFMTPPLTppnea	[ST]P(MAPK);[ST].{3}[DE](GSK3)	4/0		1703	1710	0.482
P54132	Bloom syndrome protein	BLM	setskSFVTPPQShfvrv		16/2	PMID: 26028025	168	175	0.473
P24864	G1/S-specific cyclin-E1	CCNE1	splpsGLLTPPQSgkkqs	[ST]..[RK](CDK)	26/8	PMID: 17434132	392	399	0.784
O96020	G1/S-specific cyclin-E2	CCNE2	pvcngGIMTPPKStekpp	[ST]..[RK](CDK)	13/1	PMID: 19084516	389	396	0.622
Q96BA8	Cyclic AMP-responsive element-binding protein 3-like protein 1	CREB3L1	edlvqMPPTPPSShgsds	[ST].{3}[DE](GSK3);S..[ST](CK2+)	0/0	PMID: 23955342	204	211	0.8
Q70SY1	Cyclic AMP-responsive element-binding protein 3-like protein 2	CREB3L2	vdhlhLPPTPPSShgsds	[ST].{3}[DE](GSK3);S..[ST](CK2+)	0/0	PMID: 23955342	202	209	0.761
Q9NZJ0	Denticleless protein homolog	DTL	tpsssPPITPPASetkim	[ST]..[RK](CDK)	120/3		513	520	0.659
Q13202	Dual specificity protein phosphatase 8	DUSP8	ggeppAPPTPPATsalqq		0/0		360	367	0.844
O43432	Eukaryotic translation initiation factor 4 gamma 3	EIF4G3	psfppTPPTPPASpphtp	[ST]P(MAPK)	2/0	This study	417	424	0.663
Q09472	Histone acetyltransferase p300	EP300	aagqvTPPTPPQTaqppl		2/0		1906	1913	0.846
P41161	ETS translocation variant 5	ETV5	ppsgfKPLTPPTTplspt	[ST]P(MAPK)	0/0	This study	132	139	0.66
Q6PCT2	F-box/LRR-repeat protein 19	FBXL19	esgpsALLTPPMSsssrg	S..[ST](CK2+)	0/0		15	22	0.76
A9Z1Z3	Fer-1-like protein 4	FER1L4	kvgskVFLTPPETlppgs		0/0		1398	1405	0.499
Q86UU5	Gametogenetin	GGN	elpplPPPTPPPTlqppa		0/0		441	448	0.829
Q86WP2	Vasculin	GPBP1	apawlNFPTPPSStkssl	[ST].{3}[ST](GSK3+);S..[ST](CK2+)	1/0		12	19	0.438
Q8IX15	Homeobox and leucine zipper protein Homez	HOMEZ	sfqdpAIPTPPPStrsln	S..[ST](CK2+)	9/0		434	441	0.756
Q86VZ6	Juxtaposed with another zinc finger protein 1	JAZF1	sgsltPPVTPPITpsssf	[ST]P(MAPK);[ST].{3}[ST](GSK3+)	42/5		110	117	0.689
Q9NZV8	Potassium voltage-gated channel subfamily D member 2	KCND2	ttaiiSIPTPPVTtpegd		6/1		599	606	0.588
Q96A73	Putative monooxygenase p33MONOX	KIAA1191	tledpAPMTPPPSdmgsv	[ST].{3}[ST](GSK3+)	8/0		41	48	0.648
Q9Y5W3	Krueppel-like factor 2	KLF2	ppaarGLLTPPASplell	[ST]P(MAPK);S..[DE](CK2)	9/4	PMID: 23507969	241	248	0.412
O43474	Krueppel-like factor 4	KLF4	fgthgMMLTPPSSplelm	[ST]P(MAPK);S..[DE](CK2)	0/0	This study	391	398	0.461
Q03164	Histone-lysine N-methyltransferase 2A	KMT2A	ssselSPLTPPSSvsssl	[ST].{3}[ST](GSK3+);S..[ST](CK2+)	1/0		768	775	0.503
Q8NEZ4	Histone-lysine N-methyltransferase 2C	KMT2C	qnnlsNPPTPPASlpptp	[ST].{3}[ST]P(GSK3+)	0/0		3896	3903	0.823
O14686	Histone-lysine N-methyltransferase 2D	KMT2D	knnlsNPPTPPSSlpptp	[ST].{3}[ST]P(GSK3+)	10/9	This study	4618	4625	0.766
O14686	Histone-lysine N-methyltransferase 2D	KMT2D	tppssLPPTPPPSvqqkm		11/0		4626	4633	0.817
Q8IZD2	Inactive histone-lysine N-methyltransferase 2E	KMT2E	nygarPPPTPPASpppsv	[ST]P(MAPK);[ST].{3}[ST](GSK3+)	0/0	This study	70	77	0.678
Q8IVT5	Kinase suppressor of Ras 1	KSR1	pralhSFITPPTTpqlrr	[ST]P(MAPK)	70/40		267	274	0.658
Q71F56	Mediator of RNA polymerase II transcription subunit 13-like	MED13L	psncgMPLTPPTSpeqai	[ST]P(MAPK)	2/0	PMID: 23322298	323	330	0.686
O60244	Mediator of RNA polymerase II transcription subunit 14	MED14	pspasFVPTPPPSshgis		0/0		1065	1072	0.637
Q7RTP6	[F-actin]-monooxygenase MICAL3	MICAL3	ntsdsAMLTPPSSppppp	[ST]P(MAPK)	9/3		1451	1458	0.818
P01106	Myc proto-oncogene protein	MYC	wkkfeLLPTPPLSpsrrs	[ST]P(MAPK);[ST]P.[RK](CDK)	133/129	PMID: 15150403	55	62	0.455
P04198	N-myc proto-oncogene protein	MYCN	wkkfeLLPTPPLSpsrgf	[ST]P(MAPK);[ST]P.[RK](CDK)	43/37	PMID: 27837025	55	62	0.469
Q9NPC6	Myozenin-2	MYOZ2	ggsqqAPLTPPNTpdprs	[ST]P(MAPK)	11/7	This study	104	111	0.89
Q9HD90	Neurogenic differentiation factor 4	NEUROD4	tppyeGPLTPPLSisgnf		0/0		251	258	0.545
Q9BYH8	NF-kappa-B inhibitor zeta	NFKBIZ	allhsQFLTPPQTptpge	[ST]P(MAPK)	0/0		186	193	0.734
Q9NZP6	Nuclear pore-associated protein 1	NPAP1	apltsDPPTPPSStpsfk	S..[ST](CK2+)	0/0		496	503	0.662
Q96QT6	PHD finger protein 12	PHF12	dfsekTPPTPPSSivakv		11/1		877	884	0.535
P11309	Serine/threonine-protein kinase pim-1	PIM1	phephEPLTPPFSalpdp	[ST].{3}[DE](GSK3)	0/0		7	14	0.853
O43314	Inositol hexakisphosphate and diphosphoinositol-pentakisphosphate kinase 2	PPIP5K2	ytpakILPTPPATlkstk	[ST].{3}[ST](GSK3)	0/0		1189	1196	0.524
Q96JH8	Ras-associating and dilute domain-containing protein	RADIL	htdssCLLTPPSTplgpe	[ST]P(MAPK)	0/0		901	908	0.808
Q8HWS3	DNA-binding protein RFX6	RFX6	sqiagHLMTPPISpamas	[ST]P(MAPK)	0/0		639	646	0.503
O95104	Splicing factor, arginine/serine-rich 15	SCAF4	ppgppPPITPPVSippph		0/0		745	752	0.65
O95104	Splicing factor, arginine/serine-rich 15	SCAF4	paaptNLPTPPVTqpvsl	[ST].{3}[ST](GSK3+)	0/0		816	823	0.551
P23246	Splicing factor, proline- and glutamine-rich	SFPQ	appgaPPPTPPSSgvptt	[ST].{3}[ST](GSK3+)	0/0		165	172	0.771
Q7Z6J0	E3 ubiquitin-protein ligase SH3RF1	SH3RF1	isttgLIVTPPPSspvtt	[ST].{3}[ST](GSK3+)	0/0		364	371	0.524
Q2TAL5	Smoothelin-like protein 2	SMTNL2	hsnspPLVTPPQSpvspq	[ST]P(MAPK);S..[ST](CK2+)	5/5	This study	271	278	0.729
P56693	Transcription factor SOX-10	SOX10	sgqshGPPTPPTTpktel	[ST]P(MAPK);[ST]...[DE](GSK3)	2/1	PMID: 26461473	237	244	0.94
P57073	Transcription factor SOX-8	SOX8	tgqthGPPTPPTTpktel	[ST]P(MAPK);[ST]...[DE](GSK3)	1/0	By homology (SOX9)	223	230	0.928
P48436	Transcription factor SOX-9	SOX9	sgqsqGPPTPPTTpktdv	[ST]P(MAPK);[ST]...[DE](GSK3)	5/1	PMID: 27566146	233	240	0.938
Q9HA65	TBC1 domain family member 17	TBC1D17	lsptrAPPTPPPStdtap	S..[ST](CK2+)	3/0		617	624	0.895
O43294	Transforming growth factor beta-1-induced transcript 1 protein	TGFB1I1	kerpaEPLTPPPSyghqp		23/2		30	37	0.868
Q5THJ4	Vacuolar protein sorting-associated protein 13D	VPS13D	vqdkdYPLTPPPSptvde	[ST]P(MAPK);[ST]...[DE](GSK3)	83/35		1758	1765	0.708
Q8IZN3	Probable palmitoyltransferase ZDHHC14	ZDHHC14	asltlGPPTPPASmpnla		1/1		407	414	0.608
	Consensus used
	[^R][PLIVMFY][PLIVM]TPP[^RG][ST]
	Full frequency logo
	Color keys:
	Motif known from literature	7
	Motif known from literature + validated	4
	Motif inferred by homology to known motif	2
	Newly discovered motif	7
	Tested negative motif	0
	Disproven literature positive	0

## Sheet: P-2 relaxed
UniProtAcc	ProteinName	GeneName	Hit	PrimingKinaseCompatibility (P+4)	PhosSitePlus (P0/P+4)	PubMed	SeqStart	SeqStop	IUPred
Q2M2I8	AP2-associated protein kinase 1	AAK1	qgqkvGSLTPPSSpktqr	[ST]P(MAPK)	120/71	Tested negative	617	624	0.784
Q12955	Ankyrin-3	ANK3	lerssITMTPPASpksni	[ST]P(MAPK);S..[ST](CK2+)	2/2		1639	1646	0.529
A5PLL1	Ankyrin repeat domain-containing protein 34B	ANKRD34B	dsqlsAGLTPPTSedgka		0/0		377	384	0.569
O15085	Rho guanine nucleotide exchange factor 11	ARHGEF11	strslENPTPPFTpkmgr	[ST]P(MAPK)	127/92		665	672	0.672
Q8IWQ3	Serine/threonine-protein kinase BRSK2	BRSK2	spagtPNPTPPSSpsvgg	[ST]P(MAPK)	11/2		460	467	0.745
Q8N9H9	Uncharacterized protein C1orf127	C1orf127	eagipGHPTPPATlpsep	[ST].{3}[DE](GSK3)	0/0		307	314	0.794
O95400	CD2 antigen cytoplasmic tail-binding protein 2	CD2BP2	qtlgpHNPTPPPSldmfa		5/1		240	247	0.703
P49715	CCAAT/enhancer-binding protein alpha	CEBPA	mhlqpGHPTPPPTpvpsp	[ST]P(MAPK);[ST].{3}[ST]P(GSK3+)	8/8	PMID: 20534483	223	230	0.822
P49716	CCAAT/enhancer-binding protein delta	CEBPD	slaaaGQPTPPTSpeppr	[ST]P(MAPK)	0/0	By homology (CEBPA)	153	160	0.756
Q86XR8	Centrosomal protein of 57 kDa	CEP57	gkskkLSVTPPSSngine		0/0		346	353	0.616
Q8N568	Serine/threonine-protein kinase DCLK2	DCLK2	pgeavPAPTPPESptphp	[ST]P(MAPK)	0/0		736	743	0.78
Q09472	Histone acetyltransferase p300	EP300	qptsqPQPTPPNSmppyl		0/0		1875	1882	0.918
A6NE01	Protein FAM186A	FAM186A	dekepISITPPPSlqysl	[ST].{3}[ST](GSK3+)	0/0		1046	1053	0.593
Q9BZS1	Forkhead box protein P3	FOXP3	espamISLTPPTTatgvf		0/0		129	136	0.432
O15117	FYN-binding protein 1	FYB1	plgpkSGPTPPTSeneqk	S..[DE](CK2)	4/0		155	162	0.849
Q9NZ52	ADP-ribosylation factor-binding protein GGA3	GGA3	ssvlaPAPTPPSSgipil		0/0		344	351	0.609
Q6NV75	Probable G-protein coupled receptor 153	GPR153	gadpgEAPTPPSSaqrsp	[ST]..[RK](CDK);[ST].{3}[ST]P(GSK3+)	0/0		536	543	0.897
P15822	Zinc finger protein 40	HIVEP1	ksfdcGSITPPQTtplte	[ST].{3}[ST](GSK3+)	0/0		1391	1398	0.594
Q86VZ6	Juxtaposed with another zinc finger protein 1	JAZF1	prhssGSLTPPVTppitp	[ST]P(MAPK);[ST].{3}[ST]P(GSK3+)	34/42	This study	106	113	0.728
Q9BVV6	Protein TALPID3	KIAA0586	tplptPQPTPPCSpsspa	[ST]P(MAPK);S..[ST](CK2+)	1/1		1043	1050	0.515
Q5VZ46	Uncharacterized protein KIAA1614	KIAA1614	lcpegWAPTPPPSrktts	[ST].{3}[ST](GSK3+);S..[ST](CK2+)	0/0		806	813	0.678
Q13118	Krueppel-like factor 10	KLF10	htipaFCLTPPYSpsdfe	[ST]P(MAPK);S..[DE](CK2)	2/2	PMID: 29198725	90	97	0.408
O14901	Krueppel-like factor 11	KLF11	hslstLCITPPQSpdlve	[ST]P(MAPK)	1/2	By homology (KLF10)	104	111	0.518
Q13887	Krueppel-like factor 5	KLF5	qaemlQNLTPPPSyaati	[ST].{3}[ST](GSK3+)	1/0	PMID: 20388706	320	327	0.601
O75840	Krueppel-like factor 7	KLF7	qlnavTSLTPPSSpelsr	[ST]P(MAPK);[ST].{3}[ST](GSK3+)	0/0	PMID: 30838725	134	141	0.496
Q9UMN6	Histone-lysine N-methyltransferase 2B	KMT2B	prladVAPTPPKTparkr	[ST]P(MAPK);[ST]P.[RK](CDK)	14/14		169	176	0.836
O14686	Histone-lysine N-methyltransferase 2D	KMT2D	pvlgpVHPTPPPSspqep	[ST].{3}[DE](GSK3)	0/1		4305	4312	0.838
Q96Q04	Serine/threonine-protein kinase LMTK3	LMTK3	kvlvnGGLTPPKSedkvs	[ST]..[RK](CDK)	1/0		992	999	0.654
Q9UHV7	Mediator of RNA polymerase II transcription subunit 13	MED13	pamssVTLTPPTSpeevq	[ST]P(MAPK);S..[DE](CK2)	7/3	PMID: 23322298	323	330	0.644
B2RTY4	Unconventional myosin-IXa	MYO9A	delaaYHPTPPLSpelpg	[ST]P(MAPK)	0/1		1804	1811	0.584
Q15233	Non-POU domain-containing octamer-binding protein	NONO	mpdgtLGLTPPTTerfgq		42/3	PMID: 29150959	425	432	0.719
Q8IUM7	Neuronal PAS domain-containing protein 4	NPAS4	gspahEQLTPPSTafqah		0/0		529	536	0.724
Q9BQI9	Nuclear receptor-interacting protein 2	NRIP2	grsreDSVTPPPSspwpt		0/0		33	40	0.795
Q06710	Paired box protein Pax-8	PAX8	tlipsSAVTPPESpqsds	[ST]P(MAPK);[ST].{3}[DE](GSK3);S..[ST](CK2+)	0/0		163	170	0.655
Q9H6A9	Pecanex-like protein 3	PCNX3	rhnagSNPTPPASvmgsp	[ST].{3}[ST]P(GSK3+)	1/0		596	603	0.809
O15534	Period circadian protein homolog 1	PER1	vppstPWPTPPATtpfpa		0/0		867	874	0.53
Q9ULN7	Paraneoplastic antigen-like protein 8B	PNMA8B	agtpgEAPTPPASetqaq		0/0		126	133	0.895
Q9UBK2	Peroxisome proliferator-activated receptor gamma coactivator 1-alpha	PPARGC1A	elsgtAGLTPPTTpphka	[ST]P(MAPK)	3/4	PMID: 18198341	292	299	0.728
Q86YN6	Peroxisome proliferator-activated receptor gamma coactivator 1-beta	PPARGC1B	elcgtAGLTPPTTppykp	[ST]P(MAPK)	0/0	By homology (PPARGC1A)	602	609	0.582
Q5VV67	Peroxisome proliferator-activated receptor gamma coactivator-related protein 1	PPRC1	elanvAGLTPPATpphql	[ST]P(MAPK)	10/11	By homology (PPARGC1A)	1226	1233	0.541
Q9ULL5	Proline-rich protein 12	PRR12	pplyqAGLTPPLSppksv	[ST]P(MAPK);[ST]P.[RK](CDK);[ST].{3}[ST](GSK3+)	22/37		480	487	0.606
Q8TB72	Pumilio homolog 2	PUM2	sqtpgHSLTPPPSlsshg	S..[ST](CK2+)	0/0		633	640	0.733
Q6ICC9	Retrotransposon Gag-like protein 6	RTL6	ripgaLQITPPISsitsn	[ST].{3}[ST](GSK3+);S..[ST](CK2+)	0/0		77	84	0.494
Q16799	Reticulon-1	RTN1	eddspGSITPPSSgteps	S..[DE](CK2)	0/0		329	336	0.873
Q9GZR1	Sentrin-specific protease 6	SENP6	rhcstYQPTPPLSpaskk	[ST]P(MAPK);S..[ST](CK2+)	4/26		214	221	0.566
P36956	Sterol regulatory element-binding protein 1	SREBF1	kteveDTLTPPPSdagsp	[ST].{3}[ST]P(GSK3+)	9/4	PMID: 16825193	423	430	0.721
Q15562	Transcriptional enhancer factor TEF-4	TEAD2	qtpftLSLTPPSTdlpgy		0/0		187	194	0.613
Q92734	Protein TFG	TFG	tslpgSTMTPPPSgpnpy		2/1		369	376	0.74
Q9UPN9	E3 ubiquitin-protein ligase TRIM33	TRIM33	lsspeSSLTPPLStnlhl		35/5		812	819	0.544
A1L167	Ubiquitin-conjugating enzyme E2Q-like protein 1	UBE2QL1	thekyGWVTPPVSdg---		0/0		152	159	0.622
Q6ZRN7	Putative uncharacterized protein FLJ46214	YP029	rdsgiHAPTPPDSgaltl	[ST].{3}[ST](GSK3+)	0/0		20	27	0.766
Q9ULJ6	Zinc finger MIZ domain-containing protein 1	ZMIZ1	hspvpGNPTPPMTpgssi	[ST]P(MAPK);[ST].{3}[ST](GSK3+)	0/0	This study	514	521	0.652
Q8NF64	Zinc finger MIZ domain-containing protein 2	ZMIZ2	ssplpGNPTPPMTpsssv	[ST]P(MAPK);[ST].{3}[ST](GSK3+)	1/0		372	379	0.664
Q8ND82	Zinc finger protein 280C	ZNF280C	pgtsfLQVTPPTSqntta	SQ(ATM/ATR);[ST].{3}[ST](GSK3+);S..[ST](CK2+)	37/2		537	544	0.63
	The following hits have a MAPK-phosphorylatable -2 position and therefore are likely to be negative under our assay conditions:
Q68EM7	Rho GTPase-activating protein 17	ARHGAP17	shtppQTPTPPSTpplgk	[ST]P(MAPK)	54/26	Tested negative	756	763	0.938
Q17R89	Rho GTPase-activating protein 44	ARHGAP44	pspvsLSPTPPSTpspyg	[ST]P(MAPK)	0/0		679	686	0.682
Q9NZM4	BRD4-interacting chromatin-remodeling complex-associated protein	BICRA	sqgphKSPTPPPTlhlvp		5/0		918	925	0.798
Q9UPV0	Centrosomal protein of 164 kDa	CEP164	eekvaVSPTPPVSpevrs	[ST]P(MAPK)	2/2	Tested negative	565	572	0.73
Q04637	Eukaryotic translation initiation factor 4 gamma 1	EIF4G1	gartaSTPTPPQTgggle		47/22		204	211	0.829
Q9HC35	Echinoderm microtubule-associated protein-like 4	EML4	sviqsNTPTPPPSqplne	SQ(ATM/ATR)	27/2		896	903	0.785
Q09472	Histone acetyltransferase p300	EP300	hppprQTPTPPTTqlpqq		5/2		884	891	0.942
Q86VP3	Phosphofurin acidic cluster sorting protein 2	PACS2	paakeASPTPPSSpsvsg	[ST]P(MAPK);[ST].{3}[ST](GSK3+)	1/0		719	726	0.709
P40425	Pre-B-cell leukemia transcription factor 2	PBX2	ghsrtSSPTPPSSagsgg		0/0		333	340	0.712
P35227	Polycomb group RING finger protein 2	PCGF2	pathpTSPTPPSTasgat		0/0		298	305	0.777
Q7Z7A4	PX domain-containing protein kinase-like protein	PXK	pltspSSPTPPSTsgisa	[ST].{3}[ST](GSK3+)	0/0		501	508	0.728
Q969T3	Sorting nexin-21	SNX21	lqeagLTPTPPPSlkell		0/0		355	362	0.529
Q5M775	Cytospin-B	SPECC1	vcvsrTSPTPPESattvk		2/0		809	816	0.567
Q9NUL3	Double-stranded RNA-binding protein Staufen homolog 2	STAU2	iglkgSSPTPPCSpvqps	[ST]P(MAPK)	21/21		485	492	0.606
Q8NEM7	Transcription factor SPT20 homolog	SUPT20H	tssflKSPTPPPSskpss	[ST].{3}[ST](GSK3+)	17/0		491	498	0.731
Q9UKI8	Serine/threonine-protein kinase tousled-like 1	TLK1	magltASPTPPSSsiity	[ST].{3}[ST](GSK3+)	0/1		754	761	0.538
	Consensus used
	[^R][^PLIVMFYEDRK][PLIVM]TPP[^RG][ST]
	Full frequency logo (without excluded)
	Color keys:
	Motif known from literature	5
	Motif known from literature + validated	3
	Motif inferred by homology to known motif	4
	Newly discovered motif	2
	Tested negative motif	1+2
	Disproven literature positive	0

## Sheet: P-1 relaxed
UniProtAcc	ProteinName	GeneName	Hit	PrimingKinaseCompatibility (P+4)	PhosSitePlus (P0/P+4)	PubMed	SeqStart	SeqStop	IUPred
Q9UKA4	A-kinase anchor protein 11	AKAP11	rdrnvIPDTPPSTplvps	[ST]P(MAPK)	56/17	This study	1097	1104	0.619
Q9UKA4	A-kinase anchor protein 11	AKAP11	lakefAPATPPSTphnss	[ST]P(MAPK);[ST].{3}[ST](GSK3+)	5/1	Tested negative	1133	1140	0.67
Q92870	Amyloid-beta A4 precursor protein-binding family B member 2	APBB2	vtnrnSPATPPNTlnlrs		12/3		31	38	0.697
Q4LE39	AT-rich interactive domain-containing protein 4B	ARID4B	sgsnsVLNTPPTTpesps	[ST]P(MAPK)	17/2	This study	1019	1026	0.717
Q9BWV1	Brother of CDO	BOC	plvrvSFETPPLTi----		0/0		1106	1113	0.614
Q5VU97	VWFA and cache domain-containing protein 1	CACHD1	hdedlDLDTPPQTaalls		0/0		1230	1237	0.612
Q13936	Voltage-dependent L-type calcium channel subunit alpha-1C	CACNA1C	asfprPFATPPATpgsrg	[ST]P(MAPK)	0/0		2034	2041	0.649
Q9H211	DNA replication factor Cdt1	CDT1	sprpaLPATPPATppaas	[ST]P(MAPK)	10/3	This study	399	406	0.763
Q66GS9	Centrosomal protein of 135 kDa	CEP135	emrrhGLATPPLSstlrs		23/0		1118	1125	0.678
Q9BUX1	Glutathione-specific gamma-glutamylcyclotransferase 1	CHAC1	kqesaAPNTPPTSqsptp	SQ(ATM/ATR);[ST].{3}[ST]P(GSK3+)	0/0		49	56	0.877
Q969H4	Connector enhancer of kinase suppressor of ras 1	CNKSR1	lkkipIPETPPQTppqvl	[ST]P(MAPK)	26/27		286	293	0.638
P21917	D(4) dopamine receptor	DRD4	raaalPPQTPPQTrrrrr	[ST]..[RK](CDK)	0/0		370	377	0.777
P78312	Protein FAM193A	FAM193A	lihptLYATPPFThskal	[ST]..[RK](CDK)	1/1		476	483	0.424
Q8TDT2	Probable G-protein coupled receptor 152	GPR152	pgaleDPATPPASegesp	[ST].{3}[ST]P(GSK3+);S..[DE](CK2)	0/0		444	451	0.891
Q9P2J2	Protein turtle homolog A	IGSF9	ssflrSPETPPVSpresl	[ST]P(MAPK);[ST].{3}[ST](GSK3+);S..[DE](CK2)	18/4		969	976	0.652
Q8WYB5	Histone acetyltransferase KAT6B	KAT6B	tgfklNLYTPPETpmepd	[ST]P(MAPK)	0/1	This study	1272	1279	0.666
Q92953	Potassium voltage-gated channel subfamily B member 2	KCNB2	enrgsAPQTPPSTarplp		0/1		726	733	0.737
Q9Y5W3	Krueppel-like factor 2	KLF2	grpppPPDTPPLSpdgpa	[ST]P(MAPK)	31/24	PMID: 23507969	170	177	0.891
Q3KQU3	MAP7 domain-containing protein 1	MAP7D1	pmsalVPDTPPDTppamk	[ST]P(MAPK)	28/32	PMID: 25720964	44	51	0.827
O43312	Metastasis suppressor protein 1	MTSS1	sdyswSYQTPPSSpsttm	[ST]P(MAPK);[ST].{3}[ST](GSK3+);S..[ST](CK2+)	39/16		255	262	0.496
Q765P7	MTSS1-like protein	MTSS1L	sdyswSYQTPPSSpssss	[ST]P(MAPK);[ST].{3}[ST](GSK3+);S..[ST](CK2+)	62/32		257	264	0.526
Q96LU7	Myelin regulatory factor-like protein	MYRFL	alqrqLPDTPPYSasdsc	[ST].{3}[ST](GSK3+);S..[DE](CK2)	0/0		50	57	0.57
O15069	NAC-alpha domain-containing protein 1	NACAD	ppdpdSFFTPPSTptktt	[ST]P(MAPK);[ST]P.[RK](CDK);[ST].{3}[ST](GSK3+)	5/1		172	179	0.742
Q86U86	Protein polybromo-1	PBRM1	seldlMPYTPPQStpksa	[ST]..[RK](CDK);[ST].{3}[ST](GSK3+)	1/0	Tested negative	1356	1363	0.713
Q5T2W1	Na(+)/H(+) exchange regulatory cofactor NHE-RF3	PDZK1	ssladPLDTPPDSkegiv		12/0		477	484	0.518
A8MUH7	Putative PDZ domain-containing protein PDZK1P1	PDZK1P1	ssladPLDTPPDSkegiv		0/0		360	367	0.509
Q494U1	Pleckstrin homology domain-containing family N member 1	PLEKHN1	splyaDPYTPPATshrrv	[ST]..[RK](CDK)	6/0		510	517	0.632
Q9H6K5	Proline-rich protein 36	PRR36	ptllsPLATPPLSamspl	S..[ST](CK2+)	0/0		452	459	0.445
Q9H6K5	Proline-rich protein 36	PRR36	slappSLQTPPASlttpp	S..[ST](CK2+)	0/0		721	728	0.681
Q2KHR3	Glutamine and serine-rich protein 1	QSER1	gtdiyLPYTPPSSeschd		2/0		1111	1118	0.676
Q0VAM2	Ras-GEF domain-containing family member 1B	RASGEF1B	-----MPQTPPFSamfds	[ST].{3}[DE](GSK3)	0/0		1	8	0.792
O95104	Splicing factor, arginine/serine-rich 15	SCAF4	pvsipPPHTPPISipnst	[ST].{3}[ST](GSK3+)	0/0		755	762	0.606
O94855	Protein transport protein Sec24D	SEC24D	msqqgYVATPPYSqpqpg	SQ(ATM/ATR)	0/0		6	13	0.719
P23246	Splicing factor, proline- and glutamine-rich	SFPQ	asssaPPATPPTSgappg		0/0		132	139	0.752
Q15772	Striated muscle preferentially expressed protein kinase	SPEG	tlvgtSLDTPPTSvtgts	[ST].{3}[ST](GSK3+)	0/0		169	176	0.649
Q15583	Homeobox protein TGIF1	TGIF1	ntqsgLFNTPPPTppdln	[ST]P(MAPK)	2/2	PMID: 20622901	361	368	0.739
Q9GZN2	Homeobox protein TGIF2	TGIF2	sptggLFNTPPPTppeqd	[ST]P(MAPK)	4/4	By homology (TGIF1)	179	186	0.857
Q15025	TNFAIP3-interacting protein 1	TNIP1	leealSIQTPPSSpptaf	[ST]P(MAPK)	8/5		428	435	0.671
Q5THJ4	Vacuolar protein sorting-associated protein 13D	VPS13D	deyktPLATPPNTpppes	[ST]P(MAPK);[ST].{3}[DE](GSK3)	0/0		771	778	0.837
Q5VVQ6	Ubiquitin thioesterase OTU1	YOD1	qrnfpDPDTPPLTifssn	[ST].{3}[ST](GSK3+)	0/0		277	284	0.479
	Consensus used
	[^R][PLIVMFY][ANQDEHYF]TPP[^RG][ST]
	Full frequency logo
	Color keys:
	Motif known from literature	2
	Motif known from literature + validated	1
	Motif inferred by homology to known motif	1
	Newly discovered motif	4
	Tested negative motif	2
	Disproven literature positive	0

## Sheet: P0 relaxed
UniProtAcc	ProteinName	GeneName	Hit	PrimingKinaseCompatibility (P+4)	PhosSitePlus (P0/P+4)	PubMed	SeqStart	SeqStop	IUPred
Q8IZP0	Abl interactor 1	ABI1	npptqKPPSPPMSgrgtl	[ST].{3}[ST](GSK3+)	120/16		180	187	0.893
Q9NYB9	Abl interactor 2	ABI2	tpptqKPPSPPMSgkgtl	[ST].{3}[ST](GSK3+)	33/2		180	187	0.87
Q9UJX5	Anaphase-promoting complex subunit 4	ANAPC4	kdeddDLVSPPNTegnqw		3/0		485	492	0.568
Q9H6X2	Anthrax toxin receptor 1	ANTXR1	saptpPIPSPPSTlpppp		0/0		532	539	0.728
Q9H6S1	5-azacytidine-induced protein 2	AZI2	ednswVFPSPPKSsetaf	S..[ST](CK2+)	9/2		350	357	0.545
Q6ZN30	Zinc finger protein basonuclin-2	BNC2	lltpgEMVSPPTSlptsp	[ST].{3}[ST]P(GSK3+);S..[ST](CK2+)	0/0		581	588	0.519
Q5BKX5	UPF0692 protein C19orf54	C19orf54	spplkPPISPPKTpvpqa	[ST]P(MAPK)	4/0		11	18	0.677
Q5BKX5	UPF0692 protein C19orf54	C19orf54	pldfsALPSPPWSqqtpv	[ST]P(MAPK);S..[ST](CK2+)	0/0		40	47	0.693
A6NGG8	Uncharacterized protein C2orf71	C2orf71	psavqTPPSPPVSprvls		0/0		1028	1035	0.771
Q5T0Z8	Uncharacterized protein C6orf132	C6orf132	ppggsPLPSPPSTapppp		0/0		162	169	0.823
O94983	Calmodulin-binding transcription activator 2	CAMTA2	hgaapPIPSPPPSpppsp	[ST]P(MAPK);[ST].{3}[ST]P(GSK3+)	1/1		461	468	0.843
O94983	Calmodulin-binding transcription activator 2	CAMTA2	ppipsPPPSPPPSpaple	[ST]P(MAPK)	1/1	This study	465	472	0.848
Q96RK0	Protein capicua homolog	CIC	agqplPLVSPPFSvpvqn		21/0		943	950	0.445
Q96JQ0	Protocadherin-16	DCHS1	qklgrEPPSPPPSehlyh		0/0		2992	2999	0.812
O77932	Decapping and exoribonuclease protein	DXO	eamtqDLPSPPKTpspk-	[ST]P(MAPK)	0/0		385	392	0.659
Q01094	Transcription factor E2F1	E2F1	atdsaTIVSPPPSsppss	[ST].{3}[ST](GSK3+)	5/7		329	336	0.784
Q9Y2J2	Band 4.1-like protein 3	EPB41L3	lgtdsCPLSPPSThcapt		0/0		511	518	0.532
O94988	Protein FAM13A	FAM13A	lddteVPPSPPNShsfmr		4/0		635	642	0.707
Q9C0D6	FH2 domain-containing protein 1	FHDC1	pppppPPPSPPCScsree	[ST]..[RK](CDK);[ST].{3}[DE](GSK3)	0/0		41	48	0.555
Q5T1M5	FK506-binding protein 15	FKBP15	nlsadPVVSPPTSipfks		9/0		323	330	0.581
Q8NEA6	Zinc finger protein GLIS3	GLIS3	mvqrlGLISPPASqvsta	SQ(ATM/ATR);[ST].{3}[ST](GSK3+);S..[ST](CK2+)	3/0	Tested negative	7	14	0.414
Q14789	Golgin subfamily B member 1	GOLGB1	lvketVVISPPCTgsseh	[ST].{3}[DE](GSK3)	4/1		1145	1152	0.411
Q9NQX3	Gephyrin	GPHN	lpsppPPLSPPPTtsphk		46/5		191	198	0.877
P42694	Probable helicase with zinc finger domain	HELZ	srsppAVPSPPSStdhss	[ST].{3}[ST](GSK3+)	10/0		1617	1624	0.788
Q00613	Heat shock factor protein 1	HSF1	vrvkeEPPSPPQSprvee	[ST]P(MAPK);[ST].{3}[DE](GSK3)	83/80	PMID: 25720964	300	307	0.756
P08887	Interleukin-6 receptor subunit alpha	IL6R	tpvlvPLISPPVSpsslg	[ST]P(MAPK);S..[ST](CK2+)	0/0		426	433	0.583
Q3KP66	Innate immunity activator protein	INAVA	disflQPLSPPKThrhrg		0/0		481	488	0.622
P78415	Iroquois-class homeodomain protein IRX-3	IRX3	avaspSLPSPPVSldpca		2/0		323	330	0.458
Q68EN5	Uncharacterized protein KIAA0895-like	KIAA0895L	qaydqAPPSPPTSppslr	[ST]P(MAPK);S..[ST](CK2+)	0/0		13	20	0.817
Q9P206	Uncharacterized protein KIAA1522	KIAA1522	skdqsPPPSPPPSyhppp		38/1		670	677	0.854
Q13887	Krueppel-like factor 5	KLF5	qqatyFPPSPPSSepgsp	[ST].{3}[ST]P(GSK3+)	2/0	PMID: 20388706	300	307	0.761
Q71RC2	La-related protein 4	LARP4	lnqttIPVSPPSTtkpsr	[ST].{3}[ST](GSK3+)	31/2		580	587	0.694
Q9P2G4	Microtubule-associated protein 10	MAP10	ssdrsSILSPPFSagspv	S..[ST](CK2+)	0/1		760	767	0.591
P78559	Microtubule-associated protein 1A	MAP1A	trspfEIISPPASppemv	[ST]P(MAPK);S..[DE](CK2)	53/54		1794	1801	0.655
P11137	Microtubule-associated protein 2	MAP2	eetanLPPSPPPSpaseq	[ST]P(MAPK);[ST].{3}[DE](GSK3);S..[ST](CK2+)	6/5	This study	133	140	0.842
Q02078	Myocyte-specific enhancer factor 2A	MEF2A	tltdsSMLSPPQTtlhrn		0/0		178	185	0.66
P12524	Protein L-Myc	MYCL	wkkfeLVPSPPTSppwgl	[ST]P(MAPK)	1/2	By homology (MYC)	35	42	0.495
Q14686	Nuclear receptor coactivator 6	NCOA6	ratpvQLPSPPCTsspvv		6/1		1742	1749	0.603
Q9Y618	Nuclear receptor corepressor 2	NCOR2	klepvSPPSPPHTdpele		58/13		149	156	0.778
P46934	E3 ubiquitin-protein ligase NEDD4	NEDD4	mysnqAFPSPPPSsnldv	[ST].{3}[DE](GSK3)	0/0		700	707	0.644
A8MQ27	E3 ubiquitin-protein ligase NEURL1B	NEURL1B	vtapsSPLSPPVSpvfsp	[ST]P(MAPK);[ST].{3}[ST]P(GSK3+)	0/0		480	487	0.534
Q13562	Neurogenic differentiation factor 1	NEUROD1	spsfdGPLSPPLSingnf		3/0		271	278	0.429
Q00653	Nuclear factor NF-kappa-B p100 subunit	NFKB2	eeplcPLPSPPTSdsdsd	[ST].{3}[ST](GSK3+);S..[DE](CK2)	4/2	PMID: 25720964	704	711	0.798
Q17RQ9	NTPase KAP family P-loop domain-containing protein 1	NKPD1	avsalKPPSPPKSptrdt	[ST]P(MAPK);[ST]P.[RK](CDK);[ST].{3}[DE](GSK3)	1/0		542	549	0.733
Q8IXF0	Neuronal PAS domain-containing protein 3	NPAS3	apvasDPLSPPLSasprd		1/0		745	752	0.677
Q9P286	Serine/threonine-protein kinase PAK 5	PAK5	ydraqMVLSPPLSgsdty	[ST].{3}[ST](GSK3+);S..[DE](CK2)	2/1		338	345	0.536
Q86UU1	Pleckstrin homology-like domain family B member 1	PHLDB1	anggrYLLSPPTSpgams	[ST]P(MAPK)	0/0		231	238	0.535
Q7Z6Z6	Patatin-like phospholipase domain-containing protein 5	PNPLA5	kaqllGPISPPATrvlet	[ST].{3}[DE](GSK3)	1/0		397	404	0.419
O75864	Protein phosphatase 1 regulatory subunit 37	PPP1R37	ppsppPPPSPPASpslpp	[ST]P(MAPK)	2/1	Tested negative	594	601	0.842
Q9ULL5	Proline-rich protein 12	PRR12	qagltPPLSPPKSvppsv	[ST].{3}[ST](GSK3+)	37/0		484	491	0.607
Q53SZ7	Proline-rich protein 30	PRR30	psnhwLYPSPPLTpsfsp	[ST]P(MAPK);[ST].{3}[ST]P(GSK3+)	0/0		118	125	0.512
Q9H6K5	Proline-rich protein 36	PRR36	plpatLPPSPPVTppppa	[ST]P(MAPK)	0/0		331	338	0.728
Q9H6K5	Proline-rich protein 36	PRR36	ppslqTLPSPPATppsqv	[ST]P(MAPK)	0/0		385	392	0.738
Q9H6K5	Proline-rich protein 36	PRR36	spplqGLPSPPLSplatp	[ST]P(MAPK);[ST].{3}[ST]P(GSK3+)	0/0		827	834	0.716
Q9H6K5	Proline-rich protein 36	PRR36	lpplqAPPSPPASpplsp	[ST]P(MAPK);[ST].{3}[ST]P(GSK3+)	0/0		854	861	0.688
Q9H6K5	Proline-rich protein 36	PRR36	applqVPPSPPASppmsp	[ST]P(MAPK);[ST].{3}[ST]P(GSK3+)	0/0	This study	928	935	0.714
Q9H6K5	Proline-rich protein 36	PRR36	applqVPPSPPASppmsp	[ST]P(MAPK);[ST].{3}[ST]P(GSK3+)	0/0		959	966	0.701
Q9H6K5	Proline-rich protein 36	PRR36	applqVPPSPPASlpmsp	[ST].{3}[ST]P(GSK3+)	0/0		990	997	0.6
Q9H6K5	Proline-rich protein 36	PRR36	tpplqALPSPPASfpgqa		0/0		1021	1028	0.65
Q9H6K5	Proline-rich protein 36	PRR36	apllqVPPSPPASptlqa	[ST]P(MAPK)	0/0		1064	1071	0.667
P53805	Calcipressin-1	RCAN1	npdkqFLISPPASppvgw	[ST]P(MAPK)	44/49	Tested negative	160	167	0.514
Q14206	Calcipressin-2	RCAN2	qpakqFLISPPSSppvgw	[ST]P(MAPK)	1/0		109	116	0.583
Q9UKA8	Calcipressin-3	RCAN3	qpvkqFLISPPASppvgw	[ST]P(MAPK)	36/39		145	152	0.418
Q9H6Y7	E3 ubiquitin-protein ligase RNF167	RNF167	gpstdPPLSPPSSpvilv	[ST]P(MAPK)	1/1		338	345	0.584
Q9BQI5	SH3-containing GRB2-like protein 3-interacting protein 1	SGIP1	ltpreKVVSPPATpdnpa	[ST]P(MAPK)	8/0		332	339	0.756
Q8ND83	SLAIN motif-containing protein 1	SLAIN1	pgaaaAPPSPPPTlldev	[ST].{3}[DE](GSK3)	0/0		156	163	0.669
Q495M3	Proton-coupled amino acid transporter 2	SLC36A2	vaiklDLMSPPESakkle	[ST]..[RK](CDK)	0/0		19	26	0.51
P53814	Smoothelin	SMTN	pgspePPPSPPKTtspep	[ST].{3}[DE](GSK3)	0/1		236	243	0.888
Q07889	Son of sevenless homolog 1	SOS1	hgtrrHLPSPPLTqevdl	[ST].{3}[DE](GSK3)	25/2		1272	1279	0.803
Q6ZRS2	Helicase SRCAP	SRCAP	ltlrsGPPSPPSTatsfg		13/0		1856	1863	0.791
Q12772	Sterol regulatory element-binding protein 2	SREBF2	fnqnvLLMSPPASdsgsq	[ST].{3}[ST](GSK3+)	1/0	By homology (SREBP1)	429	436	0.475
Q6ZMT1	SH3 and cysteine-rich domain-containing protein 2	STAC2	pptplPPPSPPPTasdrg		2/0		75	82	0.751
O95359	Transforming acidic coiled-coil-containing protein 2	TACC2	gpegsLLPSPPPSqereh	SQ(ATM/ATR);[ST]..[RK](CDK);[ST].{3}[DE](GSK3)	3/0		94	101	0.888
Q9HCD6	Protein TANC2	TANC2	ggqgkEYPSPPPSplrrg	[ST]P(MAPK);[ST]P.[RK](CDK)	30/26		1527	1534	0.817
Q96NM4	TOX high mobility group box family member 2	TOX2	phaqgALLSPPVSmspap		0/0		397	404	0.613
Q63HK5	Teashirt homolog 3	TSHZ3	ptknqTLVSPPSSqtspm	SQ(ATM/ATR);S..[ST](CK2+)	0/0		590	597	0.7
Q9H892	Tetratricopeptide repeat protein 12	TTC12	ttlnkTMISPPQTamksa	[ST]..[RK](CDK);[ST].{3}[ST](GSK3+)	4/2		64	71	0.568
Q9NRJ4	Tubby-related protein 4	TULP4	sqssySLLSPPDSardrt	S..[DE](CK2)	0/0		1069	1076	0.562
P26368	Splicing factor U2AF 65 kDa subunit	U2AF2	gaknaTLVSPPSTinqtp	[ST].{3}[ST]P(GSK3+)	0/0		343	350	0.459
Q9C0D7	Probable ribonuclease ZC3H12C	ZC3H12C	sscpgDYPSPPSSahska	S..[ST](CK2+)	0/0		724	731	0.604
Q9ULC8	Probable palmitoyltransferase ZDHHC8	ZDHHC8	glhaaYPPSPPLSasdaf	S..[DE](CK2)	11/0		414	421	0.464
P47974	mRNA decay activator protein ZFP36L2	ZFP36L2	pagaaAPPSPPFSfqlpr		22/4		423	430	0.646
P47974	mRNA decay activator protein ZFP36L2	ZFP36L2	spvfdAPPSPPDSlsdrd	S..[DE](CK2)	2/0		445	452	0.679
O95789	Zinc finger MYM-type protein 6	ZMYM6	lsqgqVVVSPPSSrsavs		0/0		375	382	0.442
Q9ULU4	Protein kinase C-binding protein 1	ZMYND8	taqkrKFPSPPHSsnghs		12/2		21	28	0.883
	Consensus used
	[^R][PLIVMFY][PLIVM]SPP[^RG][ST]
	Full frequency logo
	Color keys:
	Motif known from literature	3
	Motif known from literature + validated	0
	Motif inferred by homology to known motif	2
	Newly discovered motif	3
	Tested negative motif	3
	Disproven literature positive	0

## Sheet: P+4 D or E
UniProtAcc	ProteinName	GeneName	Hit	PrimingKinaseCompatibility (P+4)	PhosSitePlus (P0)	PubMed	SeqStart	SeqStop	IUPred
O75064	DENN domain-containing protein 4B	DENND4B	gseltVFITPPEEpalpe	Not-applicable	1		681	688	0.667
Q96L91	E1A-binding protein p400	EP400	vmplwTPPTPPQDdsdiy	Not-applicable	0	PMID: 25720964	2249	2256	0.555
P98177	Forkhead box protein O4	FOXO4	kalgtPVLTPPTEaasqd	Not-applicable	5		452	459	0.588
P23769	Endothelial transcription factor GATA-2	GATA2	shlfgFPPTPPKEvspdp	Not-applicable	2	PMID: 25670854	173	180	0.683
P23771	Trans-acting T-cell-specific transcription factor GATA-3	GATA3	phlftFPPTPPKDvspdp	Not-applicable	1	By homology (GATA2)	153	160	0.663
Q9Y2K7	Lysine-specific demethylase 2A	KDM2A	dpqirDLLTPPADkpgqd	Not-applicable	1		1021	1028	0.611
O60333	Kinesin-like protein KIF1B	KIF1B	qgqssEVITPPEEisrin	Not-applicable	10		1072	1079	0.539
Q14676	Mediator of DNA damage checkpoint protein 1	MDC1	eptqaFMLTPPQElgpsh	Not-applicable	1		722	729	0.647
Q9Y618	Nuclear receptor corepressor 2	NCOR2	dgpppGPPTPPPEdipap	Not-applicable	0		781	788	0.939
Q96JN8	Neuralized-like protein 4	NEURL4	fspptPIPTPPLEplapt	Not-applicable	0		216	223	0.75
Q99466	Neurogenic locus notch homolog protein 4	NOTCH4	alpqaAMLTPPQEsemea	Not-applicable	0		1565	1572	0.673
Q8NDX1	PH and SEC7 domain-containing protein 4	PSD4	aglkcCLPTPPVDlpgdt	Not-applicable	0		187	194	0.432
Q53HV7	Single-strand selective monofunctional uracil DNA glycosylase	SMUG1	lgivgPVLTPPQEhpkrp	Not-applicable	0		113	120	0.407
Q9NRS6	Sorting nexin-15	SNX15	ilpppLIPTPPPDdprls	Not-applicable	0		145	152	0.686
Q6BEB4	Transcription factor Sp5	SP5	gaaheLPLTPPADpsypy	Not-applicable	0	This study	111	118	0.503
Q96T58	Msx2-interacting protein	SPEN	siiesDPVTPPSDpsipi	Not-applicable	45		2457	2464	0.644
Q96N21	AP-4 complex accessory subunit Tepsin	TEPSIN	gmpssPVPTPPPDaspip	Not-applicable	0		414	421	0.769
O15405	TOX high mobility group box family member 3	TOX3	eefeiPPITPPPEsdpal	Not-applicable	0		67	74	0.784
	Consensus used
	[^R][PLIVMFY][PLIVM]TPP[^RG][ED]
	Full frequency logo
	Color keys:
	Motif known from literature	2
	Motif known from literature + validated	0
	Motif inferred by homology to known motif	1
	Newly discovered motif	1
	Tested negative motif	0
	Disproven literature positive	0

## Sheet: P+4 nonphospho
UniProtAcc	ProteinName	GeneName	Hit	PrimingKinaseCompatibility (P+4)	PhosSitePlus (P0)	PubMed	SeqStart	SeqStop	IUPred
Q96SQ7	Protein atonal homolog 8	ATOH8	gavgpGLPTPPPPpppap	Not-applicable	0		120	127	0.786
Q9H165	B-cell lymphoma/leukemia 11A	BCL11A	laegrFPPTPPLFspppr	Not-applicable	6		259	266	0.654
Q8N143	B-cell CLL/lymphoma 6 member B protein	BCL6B	rpleaEPPTPPTApppgs	Not-applicable	0		148	155	0.789
Q15059	Bromodomain-containing protein 3	BRD3	pivpvVPPTPPVVkkkgv	Not-applicable	0		230	237	0.463
Q8N5U0	Uncharacterized protein C11orf42	C11orf42	pppvpAPPTPPPQegped	Not-applicable	0		257	264	0.87
B7Z1M9	C2 calcium-dependent domain-containing protein 4D	C2CD4D	sprraGPPTPPLFhldfl	Not-applicable	1		188	195	0.548
A6NGG8	Uncharacterized protein C2orf71	C2orf71	plstaHPLTPPSLppeag	Not-applicable	0		1141	1148	0.635
Q8N163	Cell cycle and apoptosis regulator protein 2	CCAR2	lgpppGLLTPPVAtelsq	Not-applicable	40	This study	32	39	0.596
Q96A19	Coiled-coil domain-containing protein 102A	CCDC102A	gpadsLPPTPPSGtpspg	Not-applicable	0		38	45	0.862
Q8IV13	Cyclin-J-like protein	CCNJL	asaphPPPTPPQVaettg	Not-applicable	0		130	137	0.812
Q7Z692	Carcinoembryonic antigen-related cell adhesion molecule 19	CEACAM19	inparPLPTPPHLqaepe	Not-applicable	0		265	272	0.71
Q9Y4F5	Centrosomal protein of 170 kDa protein B	CEP170B	gtspvGPPTPPPAptdpq	Not-applicable	10		539	546	0.874
Q96RK0	Protein capicua homolog	CIC	lenrgEPPTPPSPapapa	Not-applicable	9		1288	1295	0.836
Q9BTC0	Death-inducer obliterator 1	DIDO1	parrvLLPTPPCGalqpg	Not-applicable	4		1659	1666	0.54
Q8TDM6	Disks large homolog 5	DLG5	pskraGPLTPPKPprrsd	Not-applicable	13		1008	1015	0.878
Q86Y56	Dynein assembly factor 5, axonemal	DNAAF5	dkldfAPPTPPHYppher	Not-applicable	4		331	338	0.625
Q05215	Early growth response protein 4	EGR4	aeglpGLLTPPSGeggss	Not-applicable	0		388	395	0.728
O43432	Eukaryotic translation initiation factor 4 gamma 3	EIF4G3	stvpsFPPTPPTPpaspp	Not-applicable	0		414	421	0.667
Q9NTX9	Protein FAM217B	FAM217B	ipippSPLTPPDLnlrae	Not-applicable	0		108	115	0.644
Q9HCM7	Fibrosin-1-like protein	FBRSL1	pfpagLPPTPPAApppfd	Not-applicable	0		467	474	0.687
Q9UF56	F-box/LRR-repeat protein 17	FBXL17	tpspaELPTPPEMvckrk	Not-applicable	0		188	195	0.471
Q9UBS5	Gamma-aminobutyric acid type B receptor subunit 1	GABBR1	lrsrrHPPTPPEPsgglp	Not-applicable	13		927	934	0.893
I3L273	Golgi-associated olfactory signaling regulator	GFY	iatkqPPPTPPLPpklpp	Not-applicable	0		483	490	0.762
P25092	Heat-stable enterotoxin receptor	GUCY2C	kdqkfNLPTPPTVenqqr	Not-applicable	0		1009	1016	0.591
Q9BYK8	Helicase with zinc finger domain 2	HELZ2	glqrgDLLTPPAPdgdgr	Not-applicable	1		16	23	0.687
Q7Z6Z7	E3 ubiquitin-protein ligase HUWE1	HUWE1	sqqqpTLPTPPALgevpq	Not-applicable	0		2773	2780	0.826
Q8N9B5	Junction-mediating and -regulatory protein	JMY	plpspLPPTPPPPppppp	Not-applicable	0		807	814	0.67
Q96JJ6	Junctophilin-4	JPH4	dsghsDPPTPPPPlplpg	Not-applicable	0		169	176	0.886
O60229	Kalirin	KALRN	lnegmAPPTPPKNpeeeq	Not-applicable	7		1909	1916	0.738
Q9Y2K7	Lysine-specific demethylase 2A	KDM2A	lrscdEPLTPPPHsptsm	Not-applicable	66		710	717	0.687
O15054	Lysine-specific demethylase 6B	KDM6B	tqdshTPPTPPTPttsss	Not-applicable	0		542	549	0.842
Q03164	Histone-lysine N-methyltransferase 2A	KMT2A	sspppPLLTPPPPlqpas	Not-applicable	0		564	571	0.821
Q03164	Histone-lysine N-methyltransferase 2A	KMT2A	sptplHPPTPPILstdrs	Not-applicable	34		1842	1849	0.873
Q9UMN6	Histone-lysine N-methyltransferase 2B	KMT2B	aklppPPLTPPAPspppp	Not-applicable	0		404	411	0.714
Q8NEZ4	Histone-lysine N-methyltransferase 2C	KMT2C	tppasLPPTPPPMacqkm	Not-applicable	0		3904	3911	0.702
Q8NEZ4	Histone-lysine N-methyltransferase 2C	KMT2C	vdvpaSLPTPPHNnqeel	Not-applicable	10		3974	3981	0.749
O14686	Histone-lysine N-methyltransferase 2D	KMT2D	ldllaALPTPPHNqtedv	Not-applicable	8	This study	4679	4686	0.687
A5PL33	Protein KRBA1	KRBA1	sggpgYLLTPPPHpdlga	Not-applicable	2		313	320	0.603
Q6PKG0	La-related protein 1	LARP1	aamisQPPTPPTGqpvre	Not-applicable	83		1068	1075	0.836
Q96Q04	Serine/threonine-protein kinase LMTK3	LMTK3	pstppAPPTPPHPatpgd	Not-applicable	0		1388	1395	0.914
A6NNE9	E3 ubiquitin-protein ligase MARCH11	MARCH11	qppppPPPTPPPGepapv	Not-applicable	0		30	37	0.849
Q8TDZ2	[F-actin]-monooxygenase MICAL1	MICAL1	dpepgVPLTPPSQhqeag	Not-applicable	1		680	687	0.788
Q6ZNJ1	Neurobeachin-like protein 2	NBEAL2	tttttGLPTPPVPatlay	Not-applicable	0		737	744	0.509
Q00653	Nuclear factor NF-kappa-B p100 subunit	NFKB2	qntmePPLTPPSPagpgl	Not-applicable	0		756	763	0.72
Q99742	Neuronal PAS domain-containing protein 1	NPAS1	rtptpGPPTPPSVsssss	Not-applicable	0		206	213	0.777
Q96QU1	Protocadherin-15	PCDH15	svstsGPPTPPLLppfpt	Not-applicable	0		1804	1811	0.531
O00623	Peroxisome assembly protein 12	PEX12	iksltALPTPPPPvhldy	Not-applicable	1		278	285	0.407
Q96EK2	PHD finger protein 21B	PHF21B	lhpssLPLTPPSPslsps	Not-applicable	0		211	218	0.604
Q9BUL5	PHD finger protein 23	PHF23	eapvpVLPTPPEAprppa	Not-applicable	0		274	281	0.751
Q6NSJ2	Pleckstrin homology-like domain family B member 3	PHLDB3	vpaitAPPTPPHPpgpri	Not-applicable	0		496	503	0.761
Q9Y2I7	1-phosphatidylinositol 3-phosphate 5-kinase	PIKFYVE	ssthlQLPTPPEVmseqs	Not-applicable	0		1577	1584	0.754
Q9H7P9	Pleckstrin homology domain-containing family G member 2	PLEKHG2	skpvlEPLTPPLGsprpr	Not-applicable	97		442	449	0.669
Q9ULM0	Pleckstrin homology domain-containing family H member 1	PLEKHH1	velgnKPPTPPLHqfssw	Not-applicable	0		409	416	0.586
Q8IVE3	Pleckstrin homology domain-containing family H member 2	PLEKHH2	kvaysKPPTPPLHrfpsw	Not-applicable	8		538	545	0.455
Q8N8W4	Patatin-like phospholipase domain-containing protein 1	PNPLA1	stpgsSLPTPPPGlspls	Not-applicable	0		388	395	0.812
Q12837	POU domain, class 4, transcription factor 2	POU4F2	amrraCLPTPPSNifggl	Not-applicable	0		91	98	0.482
P78424	POU domain, class 6, transcription factor 2	POU6F2	ghglpSPLTPPNPlqlvn	Not-applicable	0		286	293	0.746
Q9ULL5	Proline-rich protein 12	PRR12	lleekPPPTPPPAptpqp	Not-applicable	0		636	643	0.894
Q5JS13	Ras-specific guanine nucleotide-releasing factor RalGPS1	RALGPS1	tsvagSLPTPPVPrhrks	Not-applicable	1		328	335	0.659
Q70E73	Ras-associated and pleckstrin homology domains-containing protein 1	RAPH1	sgalfKPPTPPVMqsqsv	Not-applicable	0		685	692	0.623
Q70E73	Ras-associated and pleckstrin homology domains-containing protein 1	RAPH1	hitqvAPPTPPPPppipa	Not-applicable	2		759	766	0.721
Q70E73	Ras-associated and pleckstrin homology domains-containing protein 1	RAPH1	syippSPPTPPVPvpppt	Not-applicable	14		827	834	0.563
Q70E73	Ras-associated and pleckstrin homology domains-containing protein 1	RAPH1	asqfpPPPTPPAMesqpl	Not-applicable	6		871	878	0.664
Q5M7Z0	E3 ubiquitin-protein ligase RNFT1	RNFT1	plfllSLPTPPSAsgher	Not-applicable	0		7	14	0.706
O95104	Splicing factor, arginine/serine-rich 15	SCAF4	mpgfgLLPTPPFPpmaqp	Not-applicable	0		370	377	0.603
O95104	Splicing factor, arginine/serine-rich 15	SCAF4	maqpvIPPTPPVQqpfqa	Not-applicable	0		384	391	0.679
Q9Y3L3	SH3 domain-binding protein 1	SH3BP1	tvpppLPPTPPQParrqs	Not-applicable	7		623	630	0.883
Q8TBC3	SH3KBP1-binding protein 1	SHKBP1	ssglgTPLTPPKMklnet	Not-applicable	33		693	700	0.678
O14512	Suppressor of cytokine signaling 7	SOCS7	gltspHPPTPPPPprrsl	Not-applicable	0		304	311	0.812
Q07889	Son of sevenless homolog 1	SOS1	pnsprTPLTPPPAsgass	Not-applicable	0		1085	1092	0.74
Q9BT81	Transcription factor SOX-7	SOX7	dtypyGLPTPPEMspldv	Not-applicable	0	By homology (SOX9)	200	207	0.609
Q9C093	Sperm flagellar protein 2	SPEF2	slaelPLPTPPPApppep	Not-applicable	1		910	917	0.785
Q15772	Striated muscle preferentially expressed protein kinase	SPEG	tvspsSPPTPPSQalssl	Not-applicable	0		2823	2830	0.708
Q6ZRS2	Helicase SRCAP	SRCAP	aapssSLPTPPQQpfiar	Not-applicable	0		2816	2823	0.702
Q6ZMT1	SH3 and cysteine-rich domain-containing protein 2	STAC2	kcpteVLLTPPTPlppps	Not-applicable	0		66	73	0.596
Q4VX76	Synaptotagmin-like protein 3	SYTL3	skisvVPPTPPPVsesqc	Not-applicable	2		154	161	0.601
Q15583	Homeobox protein TGIF1	TGIF1	glfntPPPTPPDLnqdfs	Not-applicable	0		365	372	0.671
Q9GZN2	Homeobox protein TGIF2	TGIF2	glfntPPPTPPEQdkedf	Not-applicable	4		183	190	0.841
Q9NW97	Transmembrane protein 51	TMEM51	pppsiEPLTPPPQydevq	Not-applicable	22		231	238	0.811
Q8N0U2	Transmembrane protein 61	TMEM61	fpvaeGPPTPPAYpteea	Not-applicable	0		143	150	0.667
Q9Y2B5	VPS9 domain-containing protein 1	VPS9D1	prpqdSPPTPPLQpgpvg	Not-applicable	0		349	356	0.916
A6NGB9	WAS/WASL-interacting protein family member 3	WIPF3	nvpapPPPTPPPPppplp	Not-applicable	0		175	182	0.711
A6NGB9	WAS/WASL-interacting protein family member 3	WIPF3	pppppPPPTPPPLppasv	Not-applicable	2		230	237	0.642
Q9P1Z0	Zinc finger and BTB domain-containing protein 4	ZBTB4	qaappAPPTPPPPtlppp	Not-applicable	1		980	987	0.774
P61129	Zinc finger CCCH domain-containing protein 6	ZC3H6	ppgvgLLPTPPEHfpfsd	Not-applicable	0		398	405	0.728
Q9C0A1	Zinc finger homeobox protein 2	ZFHX2	kqavpPPPTPPPPealgg	Not-applicable	0		1464	1471	0.743
Q86UP3	Zinc finger homeobox protein 4	ZFHX4	tplqaPPPTPPPPppppp	Not-applicable	0		1993	2000	0.747
Q8TD17	Zinc finger protein 398	ZNF398	slqplPLPTPPAAneahl	Not-applicable	0		24	31	0.465
Q5EBL2	Zinc finger protein 628	ZNF628	ipssvQPPTPPPPpappk	Not-applicable	0		729	736	0.762
Q9UEG4	Zinc finger protein 629	ZNF629	glgdpSLLTPPPGakphk	Not-applicable	2		558	565	0.538
Q6NUN9	Zinc finger protein 746	ZNF746	pargqPLPTPPAPpdpfk	Not-applicable	2		600	607	0.842
	Consensus used
	[^R][PL][PL]TPP[^RG][^RKEDST]
	Full frequency logo
	Color keys:
	Motif known from literature	0
	Motif known from literature + validated	0
	Motif inferred by homology to known motif	1
	Newly discovered motif	2
	Tested negative motif	0
	Disproven literature positive	0

## Sheet: P+2 P+3 exchanged
UniProtAcc	ProteinName	GeneName	Hit	PrimingKinaseCompatibility (P+4)	PhosSitePlus (P0/P+4)	PubMed	SeqStart	SeqStop	IUPred
O15013	Rho guanine nucleotide exchange factor 10	ARHGEF10	pfqedQPPTPVPSaeeen	[ST].{3}[DE](GSK3);S..[DE](CK2)	1/0		128	135	0.647
O15013	Rho guanine nucleotide exchange factor 10	ARHGEF10	ckhpeAILTPMPEglsqq	Not-applicable	1/0		406	413	0.438
Q9Y679	Ancient ubiquitous protein 1	AUP1	kfpssGPVTPQPTaltfa		48/1		430	437	0.534
P46379	Large proline-rich protein BAG6	BAG6	ggpaqPPPTPQPSmadlq	S..[DE](CK2)	0/0		594	601	0.85
Q9UHR4	Brain-specific angiogenesis inhibitor 1-associated protein 2-like protein 1	BAIAP2L1	eteavTVPTPSPTpvrsi	[ST]P(MAPK);[ST]P.[RK](CDK);[ST].{3}[ST](GSK3+)	26/20		409	416	0.543
Q5H9F3	BCL-6 corepressor-like protein 1	BCORL1	appsvPMPTPTPSsgpps		0/0		356	363	0.657
Q6ZU67	BEN domain-containing protein 4	BEND4	yllsgSFPTPNPSsasey	[ST].{3}[DE](GSK3);S..[ST](CK2+)	0/0		261	268	0.437
P49715	CCAAT/enhancer-binding protein alpha	CEBPA	pghptPPPTPVPSphpap	[ST]P(MAPK)	8/4		227	234	0.825
P98082	Disabled homolog 2	DAB2	sanlnFFPTPNPDpfrdd	Not-applicable	0/0		286	293	0.622
Q9ULE3	DENN domain-containing protein 2A	DENND2A	wegkkEVPTPAPSrradg	[ST].{3}[DE](GSK3)	0/0		58	65	0.667
Q8WU58	Protein FAM222B	FAM222B	rvsthSVPTPMPScvvnp		0/0		314	321	0.464
Q8TF40	Folliculin-interacting protein 1	FNIP1	aslssLLITPFPSpnssl	[ST]P(MAPK);[ST].{3}[ST](GSK3+);S..[ST](CK2+)	0/5		265	272	0.43
Q9P278	Folliculin-interacting protein 2	FNIP2	aslssLLITPFPSpssst	[ST]P(MAPK);[ST].{3}[ST](GSK3+);S..[ST](CK2+)	0/0		248	255	0.5
P14651	Homeobox protein Hox-B3	HOXB3	gapqkYPPTPAPEyephv	Not-applicable	0/0		321	328	0.585
Q86YV9	Hermansky-Pudlak syndrome 6 protein	HPS6	lpdevGPPTPFPEpgaep	Not-applicable	0/0		717	724	0.629
O43593	Lysine-specific demethylase hairless	HR	estqkTPPTPQPScngdt	[ST].{3}[DE](GSK3)	0/0		714	721	0.825
A0AUZ9	KAT8 regulatory NSL complex subunit 1-like protein	KANSL1L	fsqmlGFPTPEPTlntnf		0/0		50	57	0.45
Q9BVV6	Protein TALPID3	KIAA0586	arvctPLPTPQPTppcsp	[ST]P(MAPK);[ST].{3}[ST]P(GSK3+)	1/1		1039	1046	0.477
Q13118	Krueppel-like factor 10	KLF10	lndiaLPPTPAPTq----		0/0		472	479	0.792
Q9UMN6	Histone-lysine N-methyltransferase 2B	KMT2B	gpegtSPPTPTPStatgg	S..[ST](CK2+)	1/1		493	500	0.881
P78559	Microtubule-associated protein 1A	MAP1A	lspapGPPTPAPEshtpa	Not-applicable	4/0		1862	1869	0.72
Q14676	Mediator of DNA damage checkpoint protein 1	MDC1	ststaQPVTPKPTsqatr	[ST].{3}[ST](GSK3+)	6/0		1135	1142	0.804
Q14676	Mediator of DNA damage checkpoint protein 1	MDC1	ststdQPVTPKPTsrttr	[ST].{3}[ST](GSK3+)	14/1		1340	1347	0.745
Q14676	Mediator of DNA damage checkpoint protein 1	MDC1	ststeQPVTPEPTsratr	[ST].{3}[ST](GSK3+)	9/0		1381	1388	0.822
Q14676	Mediator of DNA damage checkpoint protein 1	MDC1	ststdQPVTPEPTsqatr	[ST].{3}[ST](GSK3+)	73/2		1422	1429	0.82
Q14676	Mediator of DNA damage checkpoint protein 1	MDC1	ststdQPVTPEPTsqatr	[ST].{3}[ST](GSK3+)	36/2		1463	1470	0.827
Q14676	Mediator of DNA damage checkpoint protein 1	MDC1	ststdQPVTPEPTsratr	[ST].{3}[ST](GSK3+)	21/0		1545	1552	0.806
Q14676	Mediator of DNA damage checkpoint protein 1	MDC1	stsrnQLVTPEPTsratr	[ST].{3}[ST](GSK3+)	20/0		1586	1593	0.713
Q03112	MDS1 and EVI1 complex locus protein	MECOM	krkdeKPLTPVPSkppvt		1/0		752	759	0.743
Q9NP71	Carbohydrate-responsive element-binding protein	MLXIPL	fpctfLPPTPAPTpprpp	[ST]P(MAPK);[ST]P.[RK](CDK)	0/0		569	576	0.677
Q96JN8	Neuralized-like protein 4	NEURL4	pepgfSPPTPIPTpplep	[ST]P(MAPK);[ST].{3}[DE](GSK3)	0/0		212	219	0.697
P46531	Neurogenic locus notch homolog protein 1	NOTCH1	qvpehPFLTPSPEspdqw	Not-applicable	6/0	PMID: 17646409	2508	2515	0.719
Q04721	Neurogenic locus notch homolog protein 2	NOTCH2	lqgehPYLTPSPEspdqw	Not-applicable	0/0	By homology (NOTCH1)	2413	2420	0.753
Q9UM47	Neurogenic locus notch homolog protein 3	NOTCH3	vpsehPYLTPSPEspehw	Not-applicable	0/0	By homology (NOTCH1)	2243	2250	0.577
P35658	Nuclear pore complex protein Nup214	NUP214	tgfnfGIITPTPSsnfta	[ST].{3}[ST](GSK3+)	1/0		1226	1233	0.493
Q9H792	Pseudopodium-enriched atypical kinase 1	PEAK1	kdpsiKPVTPSPSklvts	[ST].{3}[ST](GSK3+)	7/4		849	856	0.703
O15067	Phosphoribosylformylglycinamidine synthase	PFAS	ngqgdAPPTPLPTpvdle	[ST]P(MAPK)	15/4		616	623	0.599
O95744	Putative postmeiotic segregation increased 2-like protein 2	PMS2P2	gessrKPPTPTPEgptvs	Not-applicable	0/0		7	14	0.82
O75417	DNA polymerase theta	POLQ	ddnglIPPTPIPTsaskl		0/0		1735	1742	0.519
Q96KW2	POM121-like protein 2	POM121L2	gssavALPTPMPTpaqpa	[ST]P(MAPK)	0/0		807	814	0.408
O95685	Protein phosphatase 1 regulatory subunit 3D	PPP1R3D	spgraPPPTPAPSgcdpr	S..[DE](CK2)	2/0		51	58	0.769
O75154	Rab11 family-interacting protein 3	RAB11FIP3	gcsdpAFLTPSPTkrlss	[ST].{3}[ST](GSK3+)	0/0		417	424	0.476
O60673	DNA polymerase zeta catalytic subunit	REV3L	vsrnnDMLTPTPDssprs	Not-applicable	0/0		1846	1853	0.655
Q9UJQ4	Sal-like protein 4	SALL4	pssssKVPTPLPSihsas	S..[ST](CK2+)	0/0		707	714	0.596
Q5TG53	Putative uncharacterized protein SERTAD4-AS1	SERTAD4-AS1	twghpSYLTPSPTmrd--		0/0		146	153	0.658
O15047	Histone-lysine N-methyltransferase SETD1A	SETD1A	ervagSPVTPLPEqeasp	Not-applicable	1/0		1103	1110	0.713
A0A1B0GW64	Small integral membrane protein 33	SMIM33	atlptEPPTPKPDggiyl	Not-applicable	0/0		79	86	0.584
Q9BX66	Sorbin and SH3 domain-containing protein 1	SORBS1	fsshsKLITPAPSslphs		0/0		961	968	0.568
Q02086	Transcription factor Sp2	SP2	pgtnqAIITPSPSshkpv	[ST]..[RK](CDK)	0/0		165	172	0.608
A0A1B0GUW6	Uncharacterized protein SPEM3	SPEM3	attpaPIITPIPStppaf		0/0		428	435	0.526
Q9Y2K9	Syntaxin-binding protein 5-like	STXBP5L	qydveDIITPEPEtsppf	Not-applicable	4/0		565	572	0.528
Q86SS6	Synaptotagmin-9	SYT9	sedflDPPTPCPDssmki	Not-applicable	0/0		117	124	0.774
Q8TC07	TBC1 domain family member 15	TBC1D15	gedenVVMTPCPTsafqs		0/0		648	655	0.556
Q04724	Transducin-like enhancer protein 1	TLE1	ghgppVPLTPHPSglqpp		0/0		141	148	0.771
Q04727	Transducin-like enhancer protein 4	TLE4	ghglpVPLTPHPSglqpp		0/0		146	153	0.627
Q63HR2	Tensin-2	TNS2	dspdgSPLTPVPSqmpwl	SQ(ATM/ATR)	0/0		1030	1037	0.717
O00401	Neural Wiskott-Aldrich syndrome protein	WASL	dgqesTPPTPAPTsgivg		5/1		457	464	0.739
Q9BYN7	Zinc finger protein 341	ZNF341	gsggrKVLTPLPDplgle	Not-applicable	1/0		762	769	0.588
Q66K41	Zinc finger protein 385C	ZNF385C	gpplqPPPTPDPTcrepa		0/0		159	166	0.789
Q96JM2	Zinc finger protein 462	ZNF462	vncenSIPTPFPEqeaec	Not-applicable	0/0		1432	1439	0.6
Q8N377	Putative uncharacterized protein LOC387726	YJ004	ssgsaAPPTPAPDhwwme	Not-applicable	0/0		76	83	0.556
	Consensus used
	[^R][PLIVMFY][PLIVM]TP[^RG]P[STED]
	Full frequency logo
	Color keys:
	Motif known from literature	0
	Motif known from literature + validated	1
	Motif inferred by homology to known motif	2
	Newly discovered motif	0
	Tested negative motif	0
	Disproven literature positive	0
