# Supplementary material for: Systematic Discovery of FBXW7-Binding Phosphodegrons Highlights Mitogen-Activated Protein Kinases as Important Regulators of Intracellular Protein Levels
Source: Int J Mol Sci. 2022 Mar 19;23(6):3320. doi: 10.3390/ijms23063320 (PMC8955265; doi:10.3390/ijms23063320)
Supplement: Supplementary file 1 [file ijms-23-03320-s001.zip › Supplementary Table S3.xls]

## Sheet: Sheet3
Screening degron oligos for annealed oligo cloning (with EcoRI/BclI)
AAK1-Fwd	AATTCACAAGGACAGAAGGTTGGATCTCTTACACCACCTTCTAGCCCTAAGACTCAAAGAGCTGGT
AAK1-Rev	GATCACCAGCTCTTTGAGTCTTAGGGCTAGAAGGTGGTGTAAGAGATCCAACCTTCTGTCCTTGTG
AAKG2-Fwd	AATTCATTTTCTTACCAGGAAAGCCCGCCTCGCTCTCCAAGACGCATGTCATTTTCCGGCGGT
AAKG2-Rev	GATCACCGCCGGAAAATGACATGCGTCTTGGAGAGCGAGGCGGGCTTTCCTGGTAAGAAAATG
AKAP11-1st-Fwd	AATTCAGATCGCAATGTGATTCCTGATACACCTCCAAGCACACCTCTGGTTCCAAGCAGAGGT
AKAP11-1st-Rev	GATCACCTCTGCTTGGAACCAGAGGTGTGCTTGGAGGTGTATCAGGAATCACATTGCGATCTG
AKAP11-2nd-Fwd	AATTCAGCTAAAGAATTTGCTCCAGCTACACCACCTAGCACTCCACATAACTCTTCAGTGGGT
AKAP11-2nd-Rev	GATCACCCACTGAAGAGTTATGTGGAGTGCTAGGTGGTGTAGCTGGAGCAAATTCTTTAGCTG
ARHGAP17-Fwd	AATTCAGAACAACCTTCTCATACACCACCTCAAACACCTACACCTCCAAGCACACCTCCACTTGGAAAACAAGGT
ARHGAP17-Rev	GATCACCTTGTTTTCCAAGTGGAGGTGTGCTTGGAGGTGTAGGTGTTTGAGGTGGTGTATGAGAAGGTTGTTCTG
ARID4B-Fwd	AATTCAAGCAACTCTGTTCTGAACACACCACCTACTACACCTGAATCCCCAAGCAGTGGT
ARID4B-Rev	GATCACCACTGCTTGGGGATTCAGGTGTAGTAGGTGGTGTGTTCAGAACAGAGTTGCTTG
Bcl2L12-Fwd	AATTCAGGAGAAGCTGCAGGATCTCCTGTTCCAACACCACCTAGAAGCCCTGCTCAAGAGGAAGGT
Bcl2L12-Rev	GATCACCTTCCTCTTGAGCAGGGCTTCTAGGTGGTGTTGGAACAGGAGATCCTGCAGCTTCTCCTG
BRSK1-Fwd	AATTCAGGAACACCTGGAACTACACCACCTCCCAGTCCTGGAGGTGGAGTTGGTGGT
BRSK1-Rev	GATCACCACCAACTCCACCTCCAGGACTGGGAGGTGGTGTAGTTCCAGGTGTTCCTG
BSN1-Fwd	AATTCAGTTAAAAGAACACTCCCTTCTCCACCTCCAGAAGAGGCTCATCTTCCTGGT
BSN1-Rev	GATCACCAGGAAGATGAGCCTCTTCTGGAGGTGGAGAAGGGAGTGTTCTTTTAACTG
CAMTA2-Fwd	AATTCAGCTCCACCTATTCCCAGTCCTCCACCCTCCCCACCTCCAAGTCCTGCTCCATTGGAACCTGGT
CAMTA2-Rev	GATCACCAGGTTCCAATGGAGCAGGACTTGGAGGTGGGGAGGGTGGAGGACTGGGAATAGGTGGAGCTG
CCAR2-Fwd	AATTCACTCGGACCACCTCCCGGCCTGCTTACACCTCCAGTTGCAACTGAACTCTCTCAAAATGGT
CCAR2-Rev	GATCACCATTTTGAGAGAGTTCAGTTGCAACTGGAGGTGTAAGCAGGCCGGGAGGTGGTCCGAGTG
CDT1-Fwd	AATTCACGCCCAGCTCTTCCTGCCACACCACCTGCTACACCTCCTGCAGCTAGTCCAGGT
CDT1-Rev	GATCACCTGGACTAGCTGCAGGAGGTGTAGCAGGTGGTGTGGCAGGAAGAGCTGGGCGTG
CE164-Fwd	AATTCAGTTGCTGTCAGTCCTACACCTCCAGTCTCTCCTGAAGTTAGATCTACAGGT
CE164-Rev	GATCACCTGTAGATCTAACTTCAGGAGAGACTGGAGGTGTAGGACTGACAGCAACTG
CEBP1A-Fwd	AATTCACAACCTGGACATCCTACACCACCTCCCACACCTGTTCCTTCTCCAGGT
CEBP1A-Rev	GATCACCTGGAGAAGGAACAGGTGTGGGAGGTGGTGTAGGATGTCCAGGTTGTG
CHD4-Fwd	AATTCAAAAATGAGTCAGCCAGGATCTCCATCACCTAAAACACCTACTCCTAGTACACCTGGAGATACACAAGGT
CHD4-Rev	GATCACCTTGTGTATCTCCAGGTGTACTAGGAGTAGGTGTTTTAGGTGATGGAGATCCTGGCTGACTCATTTTTG
CHD7-Fwd	AATTCAAGCGATCTGGATAAAACCCCTCCACCTAGCCCACCTCCTGAAGAAGATGGT
CHD7-Rev	GATCACCATCTTCTTCAGGAGGTGGGCTAGGTGGAGGGGTTTTATCCAGATCGCTTG
CREB5-Fwd	AATTCACAAGGATATCTTAGTCCTGAAAGTTCTCCACCAGCTTCTCCTGTTCCCGCTTGTTCCGGT
CREB5-Rev	GATCACCGGAACAAGCGGGAACAGGAGAAGCTGGTGGAGAACTTTCAGGACTAAGATATCCTTGTG
CUX2-Fwd	AATTCAACAGAACCTAGAAGTTCTCCAAGTCCACCTCCCAGCCCGACAGAACCTGAAGGT
CUX2-Rev	GATCACCTTCAGGTTCTGTCGGGCTGGGAGGTGGACTTGGAGAACTTCTAGGTTCTGTTG
CycECO-Fwd	AATTCACCTCTGCCAAGCGGCCTTCTGACCCCACCTCAGAGCCCAAAGAAACAGAGCGGT
CycECO-Rev	GATCACCGCTCTGTTTCTTTGGGCTCTGAGGTGGGGTCAGAAGGCCGCTTGGCAGAGGTG
CycEco-Mutant-Fwd	AATTCACCTCTGCCAAGCGGCCTTCTGgctCCACCTCAGgcaCCAAAGAAACAGAGCGGT
CycEco-Mutant-Rev	GATCACCGCTCTGTTTCTTTGGtgcCTGAGGTGGagcCAGAAGGCCGCTTGGCAGAGGTG
CycE-VarI-Fwd	AATTCACCTCTGCCAAGCGGCCTTCTGAGTCCACCTCAGAGCCCAAAGAAACAGAGCGGT
CycE-VarI-Rev	GATCACCGCTCTGTTTCTTTGGGCTCTGAGGTGGACTCAGAAGGCCGCTTGGCAGAGGTG
CycE-VarII-Fwd	AATTCACCTCTGCCAAGCGGCCTTCTGACCCCAGCACAGAGCCCAAAGAAACAGAGCGGT
CycE-VarII-Rev	GATCACCGCTCTGTTTCTTTGGGCTCTGTGCTGGGGTCAGAAGGCCGCTTGGCAGAGGTG
CycE-VarIII-Fwd	AATTCACCTCTGCCAAGCGGCCTTCTGACCCCACCTCCACAGAGCCCAAAGAAACAGAGCGGT
CycE-VarIII-Rev	GATCACCGCTCTGTTTCTTTGGGCTCTGTGGAGGTGGGGTCAGAAGGCCGCTTGGCAGAGGTG
CycE-VarIV-Fwd	AATTCACCTCTGCCAAGCGGCCTTCTGACCCCACAGCCTAGCCCAAAGAAACAGAGCGGTGATCA
CycE-VarIV-Rev	GATCACCGCTCTGTTTCTTTGGGCTAGGCTGTGGGGTCAGAAGGCCGCTTGGCAGAGGTG
CycE-VarV-Fwd	AATTCACCTCTGCCAAGCGGCCTTCTGGAACCACCTCAGAGCCCAAAGAAACAGAGCGGT
CycE-VarV-Rev	GATCACCGCTCTGTTTCTTTGGGCTCTGAGGTGGTTCCAGAAGGCCGCTTGGCAGAGGTG
CycE-VarVI-Fwd	AATTCACCTCTGCCAAGCGGCCTTCTGGACCCACCTCAGAGCCCAAAGAAACAGAGCGGT
CycE-VarVI-Rev	GATCACCGCTCTGTTTCTTTGGGCTCTGAGGTGGGTCCAGAAGGCCGCTTGGCAGAGGTG
CycE-VarVII-Fwd	AATTCACCTCTGCCAAGCGGCCTTCTGACCCCACCTAGCCCAAAGAAACAGAGCGGT
CycE-VarVII-Rev	GATCACCGCTCTGTTTCTTTGGGCTAGGTGGGGTCAGAAGGCCGCTTGGCAGAGGTG
CycE-VarVIII-Fwd	AATTCACCTCTGCCAAGCGGCCTTCTGACCCCACCTCAGGCTCCAAAGAAACAGAGCGGT
CycE-VarVIII-Rev	GATCACCGCTCTGTTTCTTTGGAGCCTGAGGTGGGGTCAGAAGGCCGCTTGGCAGAGGTG
CycE-VarIX-Fwd	AATTCACCTCTGCCAAGCGGCCTTCTGACCCCAGGACAGAGCCCAAAGAAACAGAGCGGT
CycE-VarIX-Rev	GATCACCGCTCTGTTTCTTTGGGCTCTGTCCTGGGGTCAGAAGGCCGCTTGGCAGAGGTG
DOCK5-Fwd	AATTCAAGCCCATTTCATGGAAGTTCACCACCTCAGTCTACACCTCTGAGCCCTCCACCGCTGACTCCGAAAGCTGGT
DOCK5-Rev	GATCACCAGCTTTCGGAGTCAGCGGTGGAGGGCTCAGAGGTGTAGACTGAGGTGGTGAACTTCCATGAAATGGGCTTG
EIF4G3-Fwd	AATTCACCATCTTTTCCTCCAACTCCACCTACTCCTCCAGCTTCTCCTCCCCATACTCCCGTTGGT
EIF4G3-Rev	GATCACCAACGGGAGTATGGGGAGGAGAAGCTGGAGGAGTAGGTGGAGTTGGAGGAAAAGATGGTG
ETV5-Fwd	AATTCACCTTCTGGATTTAAGCCTCTTACACCTCCAACAACTCCTCTTAGCCCAACTGGT
ETV5-Rev	GATCACCAGTTGGGCTAAGAGGAGTTGTTGGAGGTGTAAGAGGCTTAAATCCAGAAGGTG
FAAP20-Fwd	AATTCAGGAGGTCATCTTGAAAGTCCAGCTCGGTCTCTGCCACAACGACCAGGT
FAAP20-Rev	GATCACCTGGTCGTTGTGGCAGAGACCGAGCTGGACTTTCAAGATGACCTCCTG
FRY-Fwd	AATTCAGGAGAAGGTGATAGAGGTGTTTCTCCTCCACCTTCACCTTTCTTTTCTGCTATTGGT
FRY-Rev	GATCACCAATAGCAGAAAAGAAAGGTGAAGGTGGAGGAGAAACACCTCTATCACCTTCTCCTG
GLIS3-Fwd	AATTCAATGGTTCAGCGGCTTGGACTTATCTCCCCTCCAGCTTCCCAAGTTAGTACAGCTGGT
GLIS3-Rev	GATCACCAGCTGTACTAACTTGGGAAGCTGGAGGGGAGATAAGTCCAAGCCGCTGAACCATTG
HNF4-Fwd	AATTCAGGACAAGCTGCAACACCTGAAACTCCTCAACCATCTCCTCCAGGAGGTTCTGGTAGTGGT
HNF4-Rev	GATCACCACTACCAGAACCTCCTGGAGGAGATGGTTGAGGAGTTTCAGGTGTTGCAGCTTGTCCTG
JAZF1-Fwd	AATTCAGGCAGCCTGACCCCACCTGTGACACCTCCAATTGGT
JAZF1-Rev	GATCACCAATTGGAGGTGTCACAGGTGGGGTCAGGCTGCCTG
JIP-Fwd	AATTCAAAAACTGGAGAACAGACACCTCCACATGAACATATTTGTCTGTCTGATGAACTGCCTGGT
JIP1-Rev	GATCACCAGGCAGTTCATCAGACAGACAAATATGTTCATGTGGAGGTGTCTGTTCTCCAGTTTTTG
JUN-Fwd	AATTCAGAAATGCCAGGAGAAACCCCTCCACTTTCTCCTATTGATATGGAATCTGGT
JUN-Rev	GATCACCAGATTCCATATCAATAGGAGAAAGTGGAGGGGTTTCTCCTGGCATTTCTG
KAT6B-Fwd	AATTCATTCAAACTCAATCTGTATACACCTCCAGAAACTCCCATGGAACCTGATGAAGGT
KAT6B-Rev	GATCACCTTCATCAGGTTCCATGGGAGTTTCTGGAGGTGTATACAGATTGAGTTTGAATG
KLF2a-Fwd	AATTCACCACCTCCACCTGATACACCACCTCTTAGTCCTGATGGACCAGCTAGAGGT
KLF2a-Rev	GATCACCTCTAGCTGGTCCATCAGGACTAAGAGGTGGTGTATCAGGTGGAGGTGGTG
KLF2b-Fwd	AATTCAGCTGCAAGAGGACTTCTGACACCTCCAGCATCTCCTCTTGAACTCTTGGAAGCCGGT
KLF2b-Rev	ACCGGCTTCCAAGAGTTCAAGAGGAGATGCTGGAGGTGTCAGAAGTCCTCTTGCAGCTGAATT
KLF4-Fwd	AATTCAACACATGGAATGATGCTTACTCCACCTTCTTCACCACTTGAACTGATGGGT
KLF4-Rev	GATCACCCATCAGTTCAAGTGGTGAAGAAGGTGGAGTAAGCATCATTCCATGTGTTG
KLF7-Fwd	AATTCAGCTGTTACAAGTCTTACTCCACCTAGTTCTCCTGAACTTTCTAGACATGGT
KLF7-Rev	GATCACCATGTCTAGAAAGTTCAGGAGAACTAGGTGGAGTAAGACTTGTAACAGCTG
KMT2D-1st-Fwd	AATTCACTCGGACCTGTTCATCCAACTCCTCCACCTAGTTCTCCTCAAGAACCTGGT
KMT2D-1st-Rev	GATCACCAGGTTCTTGAGGAGAACTAGGTGGAGGAGTTGGATGAACAGGTCCGAGTG
KMT2D-2nd-Fwd	AATTCACCTCCAGAAGAGAGTCCTCTTTCTCCTCCACCTGAAGCATCAAGACTTTCAGGT
KMT2D-2nd-Rev	GATCACCTGAAAGTCTTGATGCTTCAGGTGGAGGAGAAAGAGGACTCTCTTCTGGAGGTG
KMT2D-3rd-Fwd	AATTCAAATAATCTGTCTAATCCTCCAACTCCACCTTCTAGTCTGCCTCCAACACCACCACCTTCTGTTCAACAGAAAATGGGT
KMT2D-3rd-Rev	GATCACCCATTTTCTGTTGAACAGAAGGTGGTGGTGTTGGAGGCAGACTAGAAGGTGGAGTTGGAGGATTAGACAGATTATTTG
KMT2D-4th-Fwd	AATTCAGATCTTCTCGCTGCACTTCCTACTCCTCCACATAATCAAACTGAAGATGTTGGT
KMT2D-4th-Rev	GATCACCAACATCTTCAGTTTGATTATGTGGAGGAGTAGGAAGTGCAGCGAGAAGATCTG
KMT2E-Fwd	AATTCAAATTATGGAGCACGCCCTCCTCCAACTCCGCCAGCTTCCCCTCCACCTTCTGTTGGT
KMT2E-Rev	GATCACCAACAGAAGGTGGAGGGGAAGCTGGCGGAGTTGGAGGAGGGCGTGCTCCATAATTTG
KSR2-1st-Fwd	AATTCAGCTGTTAGAACACCACCTCGCACACCAAATATTGTGGGT
KSR2-1st-Rev	GATCACCCACAATATTTGGTGTGCGAGGTGGTGTTCTAACAGCTG
KSR2-2nd-Fwd	AATTCAACTACAGTTACACCTCCAGGAACACCTCCAATGCGCGGT
KSR2-2nd-Rev	GATCACCGCGCATTGGAGGTGTTCCTGGAGGTGTAACTGTAGTTG
MAP2-Fwd	AATTCAACAGCTAATCTGCCACCTTCTCCACCTCCATCTCCTGCTTCAGAACAGACAGGT
MAP2-Rev	GATCACCTGTCTGTTCTGAAGCAGGAGATGGAGGTGGAGAAGGTGGCAGATTAGCTGTTG
MAP3K10-Fwd	AATTCAGGATCTGATGGTGCTAGCCCACCTGCTTCTCCATCCATTATCCCAAGAGGT
MAP3K10-Rev	GATCACCTCTTGGGATAATGGATGGAGAAGCAGGTGGGCTAGCACCATCAGATCCTG
MclI-Fwd	AATTCATCTACAGATGGATCTCTCCCTTCTACACCTCCACCCGCTGAAGAGGAAGGT
MclI-Rev	GATCACCTTCCTCTTCAGCGGGTGGAGGTGTAGAAGGGAGAGATCCATCTGTAGATG
MLK1-Fwd	AATTCAATTAACAGTCGCTCTTCACCTCCAGCTAGTCCAACAATTATTCCTCGCGGT
MLK1-Rev	GATCACCGCGAGGAATAATTGTTGGACTAGCTGGAGGTGAAGAGCGACTGTTAATTG
Myc-WT-Fwd	AATTCAAAGAAGTTCGAGCTGCTCCCCACACCGCCTCTCTCCCCATCCCGCAGATCAGGGGGT
Myc-WT-Rev	GATCACCCCCTGATCTGCGGGATGGGGAGAGAGGCGGTGTGGGGAGCAGCTCGAACTTCTTTG
Myc-Mut-Fwd	AATTCAAAGAAGTTCGAGCTGCTCCCCGCACCGCCTCTCGCCCCATCCCGCAGATCAGGGGGT
Myc-Mut-Rev	GATCACCCCCTGATCTGCGGGATGGGGCGAGAGGCGGTGCGGGGAGCAGCTCGAACTTCTTTG
Myozenin2-Fwd	AATTCACAGCAGGCTCCTCTTACACCTCCAAATACACCTGATCCTCGCAGCCCACCTAACCCTGATAACATTGCTGGT
Myozenin2-Rev	GATCACCAGCAATGTTATCAGGGTTAGGTGGGCTGCGAGGATCAGGTGTATTTGGAGGTGTAAGAGGAGCCTGCTGTG
NHSL1-Fwd	AATTCAAGCAGAAATCATTCTCCTAGTCCGCCAGTTACTCCAACAGGAGCAGCTGGT
NHSL1-Rev	GATCACCAGCTGCTCCTGTTGGAGTAACTGGCGGACTAGGAGAATGATTTCTGCTTG
Notch1-Fwd	AATTCAGAACATCCATTTCTTACACCTTCTCCAGAATCTCCAGATCAATGGTCTTCAGGT
Notch1-Rev	GATCACCTGAAGACCATTGATCTGGAGATTCTGGAGAAGGTGTAAGAAATGGATGTTCTG
PBRM1-Fwd	AATTCAGAACTGGATCTCATGCCTTATACACCACCTCAATCTACTCCTAAATCTGCTGGT
PBRM1-Rev	GATCACCAGCAGATTTAGGAGTAGATTGAGGTGGTGTATAAGGCATGAGATCCAGTTCTG
PCARE1-Fwd	AATTCAAGTGCTGTTCAAACACCTCCATCTCCACCTGTTAGTCCAAGAGTTCTTAGTGGT
PCARE1-Rev	GATCACCACTAAGAACTCTTGGACTAACAGGTGGAGATGGAGGTGTTTGAACAGCACTTG
PDE4A-Fwd	AATTCAGCTATTAGACAATCTCCAAGCCCTCCACCTGAAGAAAGCAGAGGAGGT
PDE4A-Rev	GATCACCTCCTCTGCTTTCTTCAGGTGGAGGGCTTGGAGATTGTCTAATAGCTG
PGC1A-Fwd	AATTCATCTGGAACAGCTGGACTGACACCACCTACAACTCCACCTCATAAAGGT
PGC1A-Rev	GATCACCTTTATGAGGTGGAGTTGTAGGTGGTGTCAGTCCAGCTGTTCCAGATG
PKMYT1-Fwd	AATTCACCACTGGGACCACCTGCTACACCTCCAGGATCTCCACCTTGTTCTCTGCTTGGT
PKMYT1-Rev	GATCACCAAGCAGAGAACAAGGTGGAGATCCTGGAGGTGTAGCAGGTGGTCCCAGTGGTG
PP1R37-Fwd	AATTCAGCTTCTCCTACTCCTCCCAGTCCTCCACCTCCACCCAGTCCTCCAGCTTCTCCATCACTTCCTCCAGGT
PP1R37-Rev	GATCACCTGGAGGAAGTGATGGAGAAGCTGGAGGACTGGGTGGAGGTGGAGGACTGGGAGGAGTAGGAGAAGCTG
PRR36-Fwd	AATTCACCTCCACTTCAAGTTCCTCCATCTCCTCCAGCTTCTCCACCCATGTCTCCAAGTGGT
PRR36-Rev	GATCACCACTTGGAGACATGGGTGGAGAAGCTGGAGGAGATGGAGGAACTTGAAGTGGAGGTG
RAPTOR-Fwd	AATTCAATTCATCAGGCTGGAGGTAGCCCACCTGCTTCCTCTACAAGTTCTAGTGGT
RAPTOR-Rev	GATCACCACTAGAACTTGTAGAGGAAGCAGGTGGGCTACCTCCAGCCTGATGAATTG
RCAN1-Fwd	AATTCAAAGCAGTTCCTGATTAGTCCCCCAGCAAGTCCACCTGTTGGATGGAAGCAGGTGGGT
RCAN1-Rev	GATCACCCACCTGCTTCCATCCAACAGGTGGACTTGCTGGGGGACTAATCAGGAACTGCTTTG
SETD1B-Fwd	AATTCACCTCGGCCTCCACGCCCTCCATCTCCTCCACCCGAACCTGAGACAACTGATGGT
SETD1B-Rev	GATCACCATCAGTTGTCTCAGGTTCGGGTGGAGGAGATGGAGGGCGTGGAGGCCGAGGTG
SH3RF1-Fwd	AATTCAAGCACAAAGAGAAAGCCTAGAGTTAGTCCTCCAGCTTCTCCAACACTTGAAGTTGAAGGT
SH3RF1-Rev	GATCACCTTCAACTTCAAGTGTTGGAGAAGCTGGAGGACTAACTCTAGGCTTTCTCTTTGTGCTTG
SMTL2-Fwd	AATTCAAAACATTCTAACTCCCCTCCCCTTGTTACACCGCCTCAGAGTCCCGTGAGTCCTCAGCCGCCCGCTGGT
SMTL2-Rev	GATCACCAGCGGGCGGCTGAGGACTCACGGGACTCTGAGGCGGTGTAACAAGGGGAGGGGAGTTAGAATGTTTTG
SOS2-Fwd	AATTCAACATGTCCTAATTCTCCATCTACACCTCCAAGTACACCTAGTCCACGCGTTGGT
SOS2-Rev	GATCACCAACGCGTGGACTAGGTGTACTTGGAGGTGTAGATGGAGAATTAGGACATGTTG
SOX9-Fwd	AATTCAGGACAATCTCAAGGACCACCTACACCTCCAACTACACCTAAAACTGATGTTGGT
SOX9-Rev	GATCACCAACATCAGTTTTAGGTGTAGTTGGAGGTGTAGGTGGTCCTTGAGATTGTCCTG
SP5-Fwd	AATTCAGCTCATGAACTTCCACTCACTCCACCTGCTGATCCTTCTTATCCTTACGGT
SP5-Rev	GATCACCGTAAGGATAAGAAGGATCAGCAGGTGGAGTGAGTGGAAGTTCATGAGCTG
SPDEF-Fwd	AATTCAAGAAGGGATTGGAGTCCTAGTCCTCCAGCTACACCAGAACAAGGACTAAGCGGT
SPDEF-Rev	GATCACCGCTTAGTCCTTGTTCTGGTGTAGCTGGAGGACTAGGACTCCAATCCCTTCTTG
Tau-Fwd	AATTCAGCTGTCGTGAGAACACCACCTAAAAGCCCTAGTTCAGCTAAAGGT
Tau-Rev	GATCACCTTTAGCTGAACTAGGGCTTTTAGGTGGTGTTCTCACGACAGCTG
TBC1D4-Fwd	AATTCATCTCCTGGAGATAGTCCACCTGGAACACCACCTGCTTCTCCACCTTCTAGTGCTTGGCAAGGT
TBC1D4-Rev	GATCACCTTGCCAAGCACTAGAAGGTGGAGAAGCAGGTGGTGTTCCAGGTGGACTATCTCCAGGAGATG
ZMYND1-Fwd	AATTCACCTAGTACAACTGTTGGAAGTCATTCTCCTCCAGAAACACCTGTTCTGACACGCGGT
ZMYND1-Rev	GATCACCGCGTGTCAGAACAGGTGTTTCTGGAGGAGAATGACTTCCAACAGTTGTACTAGGTG
ZMIZ1-Fwd	AATTCATCCCCTGTGCCCGGAAATCCCACGCCACCTATGACGCCGGGCTCTAGTATTCCTCCATACGGT
ZMIZ1-Rev	GATCACCGTATGGAGGAATACTAGAGCCCGGCGTCATAGGTGGCGTGGGATTTCCGGGCACAGGGGATG
Oligos for Mutant docking cloning (with FseI/XhoI)
AAKG2-Dock-Mut-Fwd	CCAAAGAAGAATGCTAGCCAGAAACGCCGAAGTGCACGCGCCCATGCTCCAGATCTGC
AAKG2-Dock-Mut-Rev	TCGAGCAGATCTGGAGCATGGGCGCGTGCACTTCGGCGTTTCTGGCTAGCATTCTTCTTTGGCCGG
gBLOCK ordered from IDT
GTCGACGCTAAGCCTACCCGCATGAAACAGCTGGAAGATAAAGTGGAAGAACTCCTTAGCAAAAACTATCATCTGGAAAACGAAGTGGCGCGCCTGAAAAAACTGGTGGGCGAACGCTCCGGAGGAAACAATAATAACAATAACAACGGCCGGCCAAAGAAGAACGCTAGCCAGAAACGCCGCAGCCTGCGCGTGCATATTCCAGATCTGCTCGAGAGCGGAAGTAGCGGAAGTGGTAGTGGAAGCGGGAATTCACCTCTGCCAAGCGGCCTTCTGACCCCACCTCAGAGCCCAAAGAAACAGAGCGGTGATCATAACAATAGCGGCAGCGGAAGTAACCGTACGGGCAAACCTATTCCAAACCCTCTGCTGGGCCTGGATAGCACCATGCATTAATGA…
Primers for cloning Full length constructs in pEntr4
ARID4B-Fwd-SalI	ATATTAGTCGACATGAAGGCCCTTGATGAGCCTCCCTATTTGACAGTGGGCAC
ARID4B-Rev-BsiWI	TTAAATCGTACGCCTGCACTCAACTGACATTCCATTTTGTGATGCGCTGGACATTGACGG
ETV5-Fwd-SalI	ATATTAGTCGACATGGACGGGTTTTATGATCAGCAAGTCCC
ETV5-Rev-BsiWI	TTAAATCGTACGGTAAGCAAAGCCTTCGGCATAGGGGAGGC
CDT1-Fwd-SalI	ATATTAGTCGACATGGAGCAGCGCCGCGTCACCG
CDT1-Rev-BsiWI	TTAAATCGTACGCAGCCCCTCCTCAGCACGTGTCTGGTGGGCC
JAZF1-Fwd-SalI	ATTATATGTCGACGCTAAGCCTATGACAGGCATCGCCGCCGCC
JAZF1-Rev-BsiWI	ATTATACGTACGTTGCTGCATCTTCCTGATAATCTCAGCCG
KLF4-Fwd-SalI	AATTTATGTCGACATGAGGCAGCCACCTGGCGAGTCTGACATGGC
KLF4-Rev-BsiWI	TATTAAATTCGTACGAAAATGCCTCTTCATGTGTAAGGCGAGGTGGTCCGACCTGG
ZMIZ1-Fwd-SalI	ATTAATGTCGACATGAATTCTATGGACAGGCACATCCAGCAGACCAATGAC
ZMIZ1-Rev-BsiWI	ATTAATCGTACGGTTGTTCTCAAATAGAGACAGGAG
Primers for creating full length degron mutant
ARID4B-Deg-Mut-Fwd	GGCAGTAATTCAGTGCTAAATGCCCCTCCTACTGCACCTGAATCGCCTTCATCAG
ARID4B-Deg-Mut-Rev	CTGATGAAGGCGATTCAGGTGCAGTAGGAGGGGCATTTAGCACTGAATTACTGCC
ETV5-Deg-Mut-Fwd	GCCTCCCTCTGGGTTCAAGCCATTAGCCCCTCCTACAGCCCCCCTCTCACCCACCCATCAG
ETV5-Deg-Mut-Rev	CTGATGGGTGGGTGAGAGGGGGGCTGTAGGAGGGGCTAATGGCTTGAACCCAGAGGGAGGC
CDT1-Deg-Mut-Fwd	CCCAGGCCAGCACTGCCGGCTGCCCCACCAGCCGCCCCGCCTGCAGCCTCTCCC
CDT1-Deg-Mut-Rev	GGGAGAGGCTGCAGGCGGGGCGGCTGGTGGGGCAGCCGGCAGTGCTGGCCTGGG
JAZF1-Deg-Mut-Fwd	CCCACGCCACAGCAGTGGAAGCCTTGCTCCCCCCGTGGCCCCACCCATCACCCCCTCCTCTTC
JAZF1-Deg-Mut-Rev	GAAGAGGAGGGGGTGATGGGTGGGGCCACGGGGGGAGCAAGGCTTCCACTGCTGTGGCGTGGG
KLF4-Deg-Mut-Fwd	CGGGACACACGGGATGATGCTCGCCCCACCTTCTGCACCCCTAGAGCTCATGCCACCCGG
KLF4-Deg-Mut-Rev	CCGGGTGGCATGAGCTCTAGGGGTGCAGAAGGTGGGGCGAGCATCATCCCGTGTGTCCCG
ZMIZ1-Deg-Mut-Fwd	GTTCCAGGGAACCCCGCACCCCCCATGGCCCCTGGGAGCAGCATC
ZMIz1-Deg-Mut-Rev	GATGCTGCTCCCAGGGGCCATGGGGGGTGCGGGGTTCCCTGGAAC
For-pcDNA-FLAG
FLAG-FBXW7-Fwd-NheI	ATAATTAGCTAGCGTTTAAACTTAAGCTTACCATGGACTACAAGGACGACGATGACAAGGTACCAGGATCC
FBXW7-Stop-Codon-NotI	ATTAATTATGCGGCCGCCACTGTGCTGGATATCTGCAGAATTCTTCACTTCATGTCCACATCAAAGTCCAGCACCAGCAGC
FBXW7-Fwd-Arg-465-479-mutation	TGTTGTATGCATCTTCATGAAAAAAGAGTTGTTAGCGGTTCTCAAGATGCCACTCTTAGGGTTTGGGATATTGAGAC
FBXW7-Rev-Arg-465-479-mutation	ATCTTGAGAACCGCTAACAACTCTTTTTTCATGAAGATGCATACAACACACAGTGGAAGTATGCCCATATAAGGTG
FBXW7-Fwd-Arg-505-mutation	CCAGTGTTTACATGTTTTGATGGGTCATGTTGCAGCAGTCCTGTGTGTTCAATATGATGGCAGGAGGG
FBXW7-Rev-Arg-505-mutation	CCCTCCTGCCATCATATTGAACACACAGGACTGCTGCAACATGACCCATCAAAACATGTAAACACTGG
For-pcDNA-cMyc
JAZF1-Fwd-BamHI	AATTATGGATCCATGACAGGCATCGCCGCCGCC
JAZF1-Rev-NotI	ATTAATATGCGGCCGCTCATTGCTGCATCTTCCTGATAATCTCAGCCGACACCGGGGG
JAZF1-Fwd-for-Fusion-KpnI	GGTACCGGCTCTATGACAGGCATCGCCGCCGCCTCCTTCTTCTCC
JAZF1-Rev-for-Fusion-Overlap	CCGAGTTCGAAGAAATCTATAGATCTGTGTTGGGCCTGTCGGAGTGCTGCTGCGGAATGAAGAGGAGGG
SUZ12-Fwd-KpnI	AATTAAGGTACCATGGCGCCTCAGAAGCACGGCGGTGGGGG
SUZ12-Fwd-for-Fusion	CCGCAGCAGCACTCCGACAGGCCCAACACAGATCTATAGATTTCTTCGAACTCGGAATCTCATAGCACCA
SUZ12-Rev-NotI	AATTATATGCGGCCGCCTTAGAGTTTTTGTTTTTTGCTCTGTTTTGAAACCCCTGAGACAC
Primers for pMG950
FBXW7-Fwd-NheI	AATTATGCTAGCACACAAGTAAAACATATGATGCAAGTGATAGAACCCC
FBXW7-Rev-KpnI	TATAATGGTACCTCACTTCATGTCCACATCAAAGTCCAGCACC
Skp1-Fwd-NdeI	ATTATACATATGAAACAAGATCTGATGCCTTCAATTAAGTTGCAGAGTTCTGATGG
Skp1-Rev-NotI	ATTAATATAGCGGCCGCTTATTCAGTAAAGTCATTTTTGATATTGAAGGTCTTGCG
